# Supplementary material for: Enterocytes rely on purine biosynthesis/salvage pathway to facilitate dietary fat absorption
Source: Nat Commun. 2026 Mar 13;17:3888. doi: 10.1038/s41467-026-70332-3 (PMC13125253; doi:10.1038/s41467-026-70332-3)
Supplement: Supplementary file 4 — Source Data [file 41467_2026_70332_MOESM4_ESM.xlsx]

## Sheet: Figure 1
Figure 1c uncroped images
Figure 1d Body fat mass (%)
	animal-1	animal-2	animal-3	animal-4	animal-5	animal-6	animal-7	animal-8	animal-9	animal-10
Ankrd9 +/+	12.85	16.9	8.23	9.48	14.43	11.54	13.01
Ankrd9 -/-	10.35	10.99	6.71	8.05	10.64	11.71	8.37	7.61	8.11	7.61
Figure 1f Liver triglyceride (mg/g of tissues)
	animal-1	animal-2	animal-3	animal-4	animal-5	animal-6	animal-7	animal-8	animal-9	animal-10	animal-11
Ankrd9 +/+	559.833	1166.12	2242.79	2331.54	1630.34	679.531	977.885	1318.91	830.859	721.837
Ankrd9 -/-	1237.3	2546.1	1328.29	2097.17	711.812	867.294	675.029	959.462	1185.7	1239.91	756.29
Figure 1g Plasma triglyceride (mg/dL)
		animal-1	animal-2	animal-3	animal-4	animal-5	animal-6	animal-7	animal-8	animal-9	animal-10	animal-11
Random	Ankrd9 +/+	80.381	49.064	106	67.956	54.098	47.28	36.925	46.005	51.135	74.424	57.602
	Ankrd9 -/-	101.823	48.841	73.34	48.204	40.175	48.427	49.032	50.816	55.627	55.436	65.503
16h fasting	Ankrd9 +/+	55.531	57.825	42.533	59.705	97.872	55.882	45.273	96.47	90.162	94.049	44.89
	Ankrd9 -/-	71.525	53.397	53.397	96.7	68.721	58.271	47.503	59.036	63.91	91.66	37.403
Figure 1h Jejunum triglyceride (mg/g of tissues)
	animal-1	animal-2	animal-3	animal-4	animal-5	animal-6	animal-7	animal-8
Ankrd9 +/+	4.39024	10.1581	46.8339	17.4085	33.5645
Ankrd9 -/-	138.531	19.4824	227.387	139.733	95.9245	112.001	325.468	293.904
Figure 1j Quantitation of Oil red O in Figure.1i
	section-1	section-2	section-3	section-4	section-5	section-6	section-7	section-8	section-9	section-10	section-11	section-12	section-13	section-14	section-15	section-16	section-17	section-18	section-19	section-20
Ankrd9 +/+	1.32553	1.14726	0.99284	1.33436	1.06669	1.32907	0.785632	1.01248	0.626329	0.938453	0.895514	1.16627	1.12417	0.659639	0.648077	0.940438	1.06357	0.943686
Ankrd9 -/-	1.39084	1.39479	1.40958	1.64426	1.43933	1.49702	2.0662	2.64117	1.27987	3.6842	2.52338	2.23921	1.06738	1.56585	1.17645	1.48715	1.45238	1.44075	1.29318	1.07505
Figure 1l Quantitation Bodipy staining in Figure.1k
	section-1	section-2	section-3	section-4	section-5	section-6	section-7	section-8	section-9	section-10	section-11	section-12	section-13	section-14	section-15	section-16	section-17	section-18	section-19	section-20	section-21	section-22
Ankrd9 +/+	1.05476	1.03167	1.04006	0.831853	1.02166	1.15472	0.891034	0.828007	0.854474	0.805296	1.42254	1.14221	1.16905	0.908665	0.844005
Ankrd9 -/-	90.4658	21.4232	36.0756	93.9922	27.8653	50.5472	30.1638	41.4099	23.7645	33.2484	64.2282	38.6632	40.1127	15.2012	63.8456	68.5139	75.3329	19.2005	88.8088	31.4838	68.8123	118.186

## Sheet: Figure 2
Figure 2c Quantitation of Bodipy staining in Figure.2c
	Time (min)	section-1	section-2	section-3	section-4	section-5	section-6	section-7	section-8	section-9	section-10	section-11	section-12	section-13	section-14	section-15	section-16	section-17	section-18	section-19
Ankrd9+/+	0 min	1.13147	1.11266	0.921652	1.38794	1.28513	0.803482	0.959897	0.765408	1.05562	0.725685	0.970839	1.0375	0.953547	1.15023	0.797667	0.931735	1.00955
	15 min	89.2443	301.338	318.073	73.4141	67.9812	30.1393	44.3346	220.851	50.4957	31.5214	158.553
	30 min	531.541	169.907	252.973	332.332	337.53	698.64	346.834	532.17	543.028	442.736	538.53	532.38
	60 min	999.777	758.03	864.623	890.936	797.563	753.188	1060.59	814.348	661.803	738.465
	90 min	722.948	949.294	641.772	660.264	765.933	610.781	628.06
	120 min	688.805	719.771	658.533	582.125	842.953
Ankrd9-/-	0 min	118.413	24.5251	65.715	39.5783	37.0678	114.434	40.271	139.297	89.715	31.2967	31.5932	104.548	66.9717	58.3211	51.4089	10.0873	51.8731	59.9467	53.8339
	15 min	180.332	138.092	627.701	833.691	1903.08	447.291	324.661	430.787	970.725	385.562	470.665	810.293	446.986	493.843	323.37
	30 min	862.491	702.781	768.772	848.581	739.511	788.711	708.603	555.046	910.279	893.706
	60 min	824.119	745.947	654.643	601.894	574.506	761.967	713.379	718.946	692.985	786.768	821.678
	90 min	311.581	350.706	242.367	603.203	271.075	303.121
	120 min	562.838	517.415	485.556	822.165	662.1	540.758	345.765	718.275
Figure 2d Jejunal FA (C18:1) level
		animal -1	animal -2	animal -3	animal -4	animal -5
Ankrd9+/+	0 min	2.06571e+09	5.31533e+09	1.03587e+10
	15 min	1.07117e+11	3.55845e+10	7.93367e+10	7.97097e+10
	30 min	1.27249e+11	1.31792e+11	1.48385e+11	1.55895e+11	4.24649e+10
	60 min	1.84861e+11	9.75265e+10	2.02485e+11	1.45567e+11	1.16365e+11
Ankrd9-/-	0 min	1.01763e+10	1.5093e+10	6.46289e+09
	15 min	8.96035e+10	9.10783e+10	1.30999e+11
	30 min	1.62745e+11	1.6012e+11	9.29258e+10	9.28349e+10
	60 min	1.87696e+11	1.24066e+11	1.79011e+11

## Sheet: Figure 3
Figure 3d Quantitation of cellular ApoB distribution in Figure 3c
Distance_(pixels)	f-actin-1 in Ankrd9+/+	Apob in Ankrd9+/+ 0 min											Apob in Ankrd9-/- 0 min							Apob in Ankrd9 +/+ 15 min							Apob in Ankrd9-/- 15 min										Apob in Ankrd9+/+ 30min								Apob in Ankrd9-/- 30min
		sections -1	sections -2	sections -3	sections -4	sections -5	sections -6	sections -7	sections -8	sections -9	sections -10	sections -11	sections -1	sections -2	sections -3	sections -4	sections -5	sections -6	sections -7	sections -1	sections -2	sections -3	sections -4	sections -5	sections -6	sections -7	sections -1	sections -2	sections -3	sections -4	sections -5	sections -6	sections -7	sections -8	sections -9	sections -10	sections -1	sections -2	sections -3	sections -4	sections -5	sections -6	sections -7	sections -8	sections -1	sections -2	sections -3	sections -4	sections -5
0	46.3333	0	0	0	0	0	0	0	0	0	0	0	0	0	0	0	25.6667	15.6667	10	15.3333	0.333	0	6	15	6.3333	0	0	3	0	0	2	0	28	0	0	0	10	12.3333	18.6667	0	21	0	1.3333	0	1.3333	1	0.3333	3.3333	2.3333
1	45.0569	0	0	0	0	0	0	0	0	0	0	0	0	0	0	0	28.8402	23.6392	10.3949	42.4033	10.281	0	10.2618	17.2596	10.616	0	0	7.3471	0	0.1333	1.0097	0	29.164	0	0	0	14.4106	17.2926	29.1536	1.898	43.3553	1.1221	7.2989	0.5518	4.5599	6.8696	5.3655	10.8324	5.2742
2	45.6281	0	0	0	0	0	0	0	0	0.2636	0	0.714	0	0	0	0	32.5093	30.4681	27.0645	51.4761	29.086	0	14.7217	16.7931	23.0524	0	0	20.6846	0	1.3351	2.7171	0	36.6855	0	0	0	17.0699	30.4007	54.1789	10.146	49.587	8.0025	14.9389	4.206	9.302	17.9588	14.0509	21.7018	12.7678
3	44.1035	0	0	0	0	0	0.583	0	0	4.0634	0	0.596	0	0	0	0	22.713	38.9963	50.4834	66.0564	49.938	3.7638	11.8224	25.4001	30.5386	2.8518	0.5754	36.8916	2.1099	7.1923	17.1403	0	37.7563	0	0.9663	0	18.9112	19.4234	66.5834	12.282	61.064	16.9735	23.0404	11.1447	4.5212	26.054	20.4592	28.7918	31.4579
4	41.6848	0	0	0	0	0	1.476	0	0	1.9361	0	0.314	0.3184	0	0	0	23.3087	40.9868	70.7614	79.6833	73.503	30.557	29.6002	28.922	29.7835	8.0227	5.6795	33.3	17.4207	19.2295	37.8585	0	28.4315	0	10.7759	0	30.6398	15.4302	68.4505	42.012	76.4962	19.7165	46.9131	15.1098	4.0749	30.2078	37.7194	50.7591	43.6613
5	32.3856	0	0	0	0	0	3.029	0	0	0.0732	0	0.641	0.7363	0	0	0	35.3891	40.603	76.2414	69.1811	103.92	32.9335	54.8147	27.7954	29.0268	22.0393	15.3704	28.35	29.4616	30.2734	41.2833	1.6755	22.2823	0.205	26.4709	0	56.5847	55.0061	71.6215	76.573	78.377	37.5617	74.1037	26.5371	2.8235	48.3138	56.8728	46.8093	40.2126
6	22.4298	0	0	0	0	0	5.798	0	0	0	0	1.334	0.0894	0	0	0	48.4737	45.0485	70.2051	57.026	99.513	41.7723	71.3569	20.7692	24.5616	43.3545	29.5557	32.0141	30.4706	42.2007	41.0417	8.0209	19.2442	2.5269	28.0956	1.1107	58.2078	70.4157	79.68	106.719	56.8191	72.9399	84.3499	62.0268	5.2216	53.4094	53.6007	39.248	29.9574
7	17.6598	0	1.2112	0	0	0	8.459	0	0	0	0	3.928	0.0015	0	0	0	51.1584	44.9136	69.1002	67.2857	112.727	63.6997	61.4738	37.2511	16.928	37.3195	45.5056	27.7456	27.8622	45.493	41.8523	18.5555	27.3923	9.9046	23.1617	8.4615	30.8376	45.8219	84.9198	83.519	43.3941	96.1406	80.7178	87.48	10.6402	34.6373	44.4682	48.4236	31.5615
8	14.0749	0	2.4967	0	0	0	12.847	0	0	0	0	10.591	0.1193	0	0.0716	0	51.5271	47.6352	71.4425	74.6339	86.388	63.7367	62.941	30.2102	14.68	54.5012	52.9096	27.0289	27.6257	42.2508	43.8131	26.6059	34.3383	20.3204	20.8603	24.7323	11.9739	65.4211	83.5149	83.934	31.196	81.6589	78.0396	73.5903	18.7038	25.5096	43.0237	49.0575	50.583
9	9.5777	0	7.0389	0	0	0	11.131	1.606	0	0.707	0	12.349	1.8539	0	0.4054	0	55.0792	43.5312	61.6675	61.751	72.084	68.0896	68.7041	25.7328	11.8403	42.2341	54.9992	25.0214	28.0356	44.4981	34.3685	23.8042	48.0938	23.4332	18.1713	48.2589	12.0567	94.4752	65.772	80.22	44.0739	49.3017	66.1066	79.7678	26.3322	32.5384	43.5709	64.4865	54.6737
10	8.3726	0	16.7509	0	0	0	7.581	2.154	0	2.1178	0	9.399	12.9354	5.0266	5.9726	0	44.319	37.034	62.8055	76.5081	65.944	59.7147	47.9018	29.7373	14.7891	34.4847	50.5717	27.8237	25.5299	42.9381	30.1126	28.1419	50.5914	21.6071	20.7235	49.3993	24.0207	89.137	64.9763	68.867	39.2117	54.15	67.6954	76.3137	24.8448	36.3354	45.0439	61.5292	49.4932
11	9.3582	0	23.1192	0	0.8764	0	6.092	4.106	0	1.5807	0	10.005	20.3896	10.4424	21.7125	0	44.3496	31.511	69.8466	68.4	65.079	59.206	48.4732	31.4119	20.4195	22.9838	49.9168	30.8371	23.7116	42.6015	32.2984	34.8052	43.7183	16.4479	26.2357	40.1187	47.5454	76.9122	66.3774	65.871	41.3001	68.2206	70.5649	51.5397	16.6841	35.7082	54.1007	51.3783	37.0579
12	9.7703	0	18.4098	0	2.604	0	8.631	4.207	0	1.382	1.5521	8.581	30.1605	12.1701	21.3901	0	50.7715	38.9958	71.1331	72.9819	59.624	56.9409	59.2624	22.7734	18.9054	25.5543	49.285	36.0364	27.9485	37.407	32.8399	40.6111	33.5719	11.8974	27.2615	42.2853	63.0281	65.9644	48.8945	78.664	39.3221	65.6161	60.6337	55.9442	23.9525	36.695	51.3893	56.0385	30.74
13	8.2523	0	13.6189	0	5.6763	0	5.974	6.645	0	3.3772	2.9612	8.968	31.5805	14.3678	13.1392	0	49.819	36.9192	71.5862	67.8985	51.156	41.2934	46.0129	23.3377	21.9336	27.6822	44.4058	41.8734	25.7996	25.0904	33.5682	41.3945	26.2685	9.3234	24.4031	50.8703	42.5615	76.8605	52.5835	76.158	30.217	75.2582	38.8733	73.4841	34.7459	27.1831	30.129	39.6779	39.8572
14	6.9107	0	10.1021	0	4.8169	0	6.456	2.684	2.9005	1.8063	5.3478	10.269	25.3859	22.7266	19.0782	0	51.688	36.6426	62.8014	78.1704	54.966	50.4677	42.2742	21.3419	17.9198	29.092	39.2778	36.6304	14.9689	24.0727	40.7662	30.5064	25.2279	14.1707	18.9411	54.1337	23.4337	65.7768	61.1247	82.732	48.0776	79.4474	39.4839	91.6835	37.1467	18.3275	23.175	21.7132	63.1921
15	7.2235	0	9.1546	0	9.3532	0.819	7.047	1.427	3.9263	2.1824	12.0189	14.144	21.0048	26.4012	13.9499	0	45.2806	41.1134	56.7753	68.8036	47.01	34.1474	48.472	26.3361	15.0123	18.9346	41.5318	36.6024	12.0925	23.5305	41.241	25.2174	30.4787	24.2012	22.3012	50.8262	17.2623	39.8844	66.945	77.211	54.8817	58.0233	39.4592	72.4685	42.9203	19.9989	30.6368	36.8608	65.4241
16	7.5207	0	11.0063	0	7.7293	2.3052	3.977	2.998	8.0423	2.4134	11.4567	17.145	27.6682	25.001	16.5192	0	43.9404	44.6322	64.9469	73.3106	53.196	55.7463	38.6838	23.9399	17.1863	19.1843	46.7028	37.6418	18.177	28.3125	38.1634	21.5662	42.1036	19.8248	26.8431	50.6315	16.8134	36.4075	66.3831	58.386	46.3917	59.6896	47.9742	57.4397	39.4741	23.0826	32.8673	40.0263	45.9139
17	6.4387	0	10.6991	0	6.1906	4.6811	3.348	5.297	7.0768	3.2517	9.039	20.187	33.6025	27.8281	19.8124	0	53.131	50.3639	72.5574	71.846	45.395	59.2236	33.7161	17.2888	14.393	19.78	47.1289	32.7941	20.9099	32.5908	37.1796	20.7306	51.7768	14.2612	27.8884	49.628	25.2993	44.3377	57.5408	63.417	38.7308	53.2044	54.9737	81.147	30.6094	33.0848	35.4633	28.9979	26.2806
18	6.1323	0	7.3663	0	7.0249	9.631	2.629	10.075	5.2533	6.6128	13.4064	25.201	40.0658	29.5979	15.6125	0	48.6377	45.7776	67.163	78.3239	46.271	50.2058	45.827	12.0292	7.9172	18.9355	42.2094	25.1741	20.8962	36.0941	36.0577	18.8878	47.1286	17.7525	25.9503	49.5594	33.5702	49.9519	56.3915	53.879	44.9442	54.0809	44.7981	77.8892	28.3945	39.2097	33.0181	19.7029	20.7004
19	6.0164	0	4.2333	0	8.3361	17.1754	2.465	13.937	7.0162	7.2156	15.2613	24.576	42.7	31.3774	20.1895	2.5422	42.6786	45.6677	60.1653	73.8691	44.967	36.1905	50.1975	6.8999	6.3719	17.7581	32.9785	20.1992	16.8166	31.6697	31.3906	18.6913	42.677	21.0298	25.4306	57.137	33.7273	51.8897	59.2115	40.092	55.2238	73.215	26.7045	48.4448	27.193	40.9609	27.3638	18.7447	19.8784
20	5.9241	0	4.156	1.9658	6.4664	13.4856	1.293	15.589	10.4247	8.1488	14.9896	24.494	35.3608	29.6625	23.6645	11.0744	41.6552	41.4754	61.1498	59.7594	54.69	46.6847	45.2307	2.379	15.1201	14.0524	32.1059	25.2769	15.4712	17.1093	27.9816	28.831	49.7608	22.0844	30.0949	55.7688	28.0313	56.2602	37.0797	42.335	57.1211	68.966	24.8595	26.0111	27.9532	41.282	20.1001	19.9833	21.3944
21	6.051	0	4.7851	2.6575	8.4544	7.5007	2.271	14.706	11.5249	7.7416	17.8347	20.359	31.6964	32.7646	29.1775	20.4345	49.6115	43.6556	55.9288	67.9217	64.166	50.7404	52.691	3.0744	22.03	19.7488	38.3347	32.3117	21.425	5.0876	23.0729	38.6139	53.2561	22.3397	31.4607	48.5027	26.2184	54.8493	45.8669	54.799	50.3294	51.8408	33.5478	15.4608	15.3439	40.1784	16.5497	17.3661	20.9771
22	5.7574	8.6136	3.7754	3.473	8.6049	9.9444	2.958	14.588	9.9026	9.9693	17.4589	18.53	38.6075	29.1468	25.3266	28.1759	54.6228	68.2711	57.4475	63.6763	41.824	32.4724	47.5041	7.5951	18.2525	25.328	43.0855	32.8291	27.3624	0.9327	20.0707	31.4196	46.0005	16.1236	36.9628	48.2881	30.0459	61.4502	49.7965	58.259	45.866	46.8627	29.7363	17.8536	12.2174	43.1579	16.8289	17.59	15.8549
23	5.0175	20.9617	2.6794	8.5142	12.2517	10.5682	2.36	13.234	7.4558	18.4258	22.7792	17.228	34.7556	30.3294	24.8926	24.0572	52.0127	64.8339	59.8095	59.4396	27.829	33.8531	48.2092	11.3713	13.8608	20.8399	48.7376	31.2163	25.5581	0.1199	26.1487	23.8127	41.7047	8.4717	48.873	52.593	35.0137	67.9924	41.3265	44.44	44.9277	47.5085	17.4019	13.4162	12.9152	43.4121	18.091	17.8945	20.8906
24	4.7303	21.9325	3.3596	19.0476	13.4847	10.7726	1.506	10.663	5.7066	25.7577	31.3234	17.148	30.9028	30.2907	22.438	34.9677	51.8878	55.8312	61.0649	50.5115	21.631	36.6064	45.3423	13.1838	10.2099	21.3294	48.4694	30.1185	23.1597	0.6804	34.7988	28.769	39.0072	10.3682	50.1623	47.1331	37.6016	67.5706	42.3453	38.702	57.6607	41.0375	11.5487	11.004	17.0602	46.3736	19.4343	24.8096	32.2045
25	4.5778	21	4.3112	27.2345	15.1161	10.898	1.557	11.806	5.3896	26.57	31.4121	18.925	33.9824	29.7041	18.7686	45.6998	52.7909	47.003	64.2132	57.115	32.803	32.8878	45.3896	14.118	14.127	18.7107	42.68	26.3308	30.3716	5.7345	39.8635	34.5004	36.9496	18.9422	50.0807	39.4454	38.1729	59.5424	47.4541	38.065	68.2565	39.1515	11.3773	8.8193	19.8689	42.5166	18.9942	35.6306	25.8676
26	4.6095	22.2517	7.3381	26.1068	18.7486	6.6886	1.494	14.621	8.6058	27.7334	26.8044	23.757	38.1764	27.9788	19.3869	52.0744	48.6147	50.9003	62.0236	54.3057	37.493	44.4354	44.1714	17.0304	18.5329	17.4997	41.1417	21.9735	36.9704	16.651	34.7339	32.9693	38.6456	27.3777	51.3747	47.4218	36.1978	48.1405	58.6402	41.616	55.9431	45.9957	14.2813	6.7287	11.5956	24.7867	16.468	23.4437	20.8673
27	4.4327	20.0657	8.1066	19.3405	20.7349	4.9229	1.36	21.233	13.6792	34.0675	32.8379	32.003	44.2804	37.0215	12.2318	36.5564	52.8289	51.1432	60.3929	40.6954	35.704	46.7598	49.364	12.7865	21.2842	17.5364	42.3216	23.907	37.473	24.4758	27.8691	28.6931	41.6989	32.4167	47.9907	56.4629	40.6781	46.7623	57.1275	44.525	43.3133	41.0481	12.8455	11.6253	3.1988	19.8029	13.0735	18.3871	24.4922
28	4.5854	14.8464	6.3534	16.9033	18.6286	7.1983	0.87	23.27	16.5896	36.2419	34.8814	39.042	50.2836	40.0523	21.4943	17.1526	62.5923	49.8815	55.2433	34.4438	26.406	40.8141	58.6424	10.7561	20.2467	15.8887	44.1765	34.8148	32.6319	29.3933	32.9412	30.743	48.1862	35.2547	43.4407	58.861	38.91	58.6758	46.2375	35.091	42.4143	31.313	8.5929	29.5972	0.5715	25.1748	10.1387	28.304	33.1183
29	5.1363	13.5193	3.8494	17.9189	17.6636	6.2357	0.157	16.888	13.9623	35.9246	32.7806	36.228	53.0539	38.3953	20.1997	13.493	58.9758	48.6699	52.3273	31.6775	21.112	34.3595	60.9822	15.1737	28.1616	20.3523	45.4393	43.1241	33.9917	28.4762	46.0832	34.4326	49.2963	41.6907	43.4819	56.4026	43.6611	62.7292	45.7993	33.451	42.6027	29.8009	3.0443	39.8617	1.7626	33.5405	6.4604	23.575	50.6789
30	5.5144	12.8998	1.709	22.6688	20.9324	9.0387	0.15	17.574	10.4324	30.4864	35.8613	42.055	65.2145	41.6944	17.5237	31.6551	56.5035	41.1057	52.0151	33.6916	23.873	33.0029	61.4586	18.0606	46.7705	22.4133	40.1436	41.2897	41.4932	15.7127	54.1436	37.0288	46.0106	49.776	48.0559	54.4834	42.9658	51.1415	35.3569	34.676	59.0109	37.0886	0.5431	39.7	2.7706	34.558	9.2228	13.4162	66.4137
31	5.4869	13.305	1.8705	16.6353	18.8669	15.9284	2.146	28.189	11.313	29.6773	35.3831	68.713	72.1996	40.1107	69.0514	37.5261	57.3835	33.5596	46.1317	45.2859	23.091	26.183	41.8366	21.4561	57.9131	18.6716	29.6334	40.7806	40.3355	9.6085	57.1589	42.2612	42.3449	52.725	52.8352	57.113	32.0288	50.1945	36.5926	45.657	56.5761	40.9936	0.1252	38.3404	3.671	26.5703	16.7216	9.5272	60.9958
32	5.5535	15.298	5.8112	10.5618	16.9765	27.2759	3.84	34.124	18.3213	31.8719	28.6675	103.766	72.647	41.4944	89.5741	31.6377	62.3046	30.3234	39.8658	48.5732	26.976	24.854	35.036	15.1882	67.0209	7.1742	28.156	46.2124	40.6457	13.5494	60.3721	43.9885	39.9681	53.41	60.2779	61.5768	23.8029	52.8301	45.5684	45.939	37.8486	41.0949	0	35.3304	4.4752	21.8709	24.269	6.5785	47.6019
33	5.8764	20.7586	8.3345	18.6274	12.9575	36.2785	6.071	32.188	25.7608	36.5585	25.4014	129.634	73.3838	47.2129	73.6915	38.3628	66.1078	33.1385	43.6403	40.9501	24.9	32.8939	36.1517	9.0331	51.8006	2.8576	31.9542	55.4799	47.9527	17.5618	61.1484	38.6518	38.3533	52.0549	72.2152	61.8858	29.8273	56.7428	37.0479	34.771	32.3889	35.0362	0	44.7698	7.8441	21.0145	26.5977	4.2891	43.1345
34	6.412	31.4253	6.1049	22.3215	10.8341	34.2476	9.217	36.389	31.151	37.4493	25.3774	149.277	80.3944	46.2989	67.9762	37.8371	61.2354	29.0713	43.9915	31.2934	29.511	34.7582	36.9466	8.5648	25.211	5.0149	34.0625	59.2471	57.8729	14.3214	61.9561	31.1892	37.3394	48.0313	76.9062	64.3402	29.6229	64.9838	30.289	29.81	37.6224	30.3811	0.2569	40.6527	13.5122	21.5245	33.2089	3.2172	38.4989
35	6.0599	32.14	4.6436	19.0872	14.2709	28.0864	10.365	42.05	35.2427	39.5316	27.2371	150.565	79.7288	40.2129	66.2064	41.4858	59.2572	20.0471	39.7834	28.1179	35.618	32.9923	42.4344	10.6934	10.2006	3.2901	40.5691	57.6897	60.5587	7.5105	58.1347	28.4826	40.5448	40.6817	64.854	63.4489	20.3409	67.4549	35.0862	29.41	43.7682	26.5806	2.3465	36.2663	20.5227	27.296	35.9119	3.673	26.6586
36	5.4102	26.0818	3.7183	18.5797	17.2734	19.2861	20.039	45.155	36.0954	45.9315	39.4196	123.854	62.015	43.4607	50.8399	40.2733	65.5563	22.9522	34.4203	27.0259	33.638	30.101	51.1731	12.9693	4.2727	0.8148	46.7766	56.08	60.401	7.1201	40.6821	29.9498	46.8926	30.4034	44.8446	57.0193	13.8809	59.8009	44.4796	26.118	49.6399	21.1657	3.7329	40.5123	29.5932	33.1818	34.422	7.8761	23.5031
37	5.9101	19.4966	3.7849	15.0746	21.1594	19.6232	19.113	50.87	38.709	48.4672	47.7297	103.718	37.8352	60.1549	48.674	35.8145	72.2875	24.3567	30.5664	20.0714	39.932	22.8559	55.8752	15.6702	3.2765	2.9526	43.9564	57.466	57.384	12.7362	24.5899	35.9104	53.599	20.6232	31.6133	54.2079	9.2067	48.2439	48.5878	31.336	53.9256	23.549	4.0574	41.6024	31.4354	34.7315	31.0696	12.9446	28.4742
38	7.1703	15.7067	5.4609	10.3337	26.2276	29.1347	19.597	58.313	47.849	63.2823	41.8696	108.211	23.118	69.0065	45.3197	31.2011	74.0996	23.7921	36.6687	27.5427	33.584	27.3955	55.3202	18.8068	1.999	6.8016	46.0787	58.6934	52.7294	12.2614	19.0252	38.1518	51.7273	14.8345	26.218	60.2976	7.7162	42.434	55.3861	32.922	46.0096	24.9785	6.4828	36.1968	30.1736	31.316	33.5308	15.3326	21.6595
39	7.2915	13.1545	8.5771	10.6897	28.4343	31.678	29.461	64.082	75.8946	83.6724	38.832	130.136	20.2862	61.7144	38.2382	28.399	62.6852	27.3132	43.2908	31.1347	24.197	36.395	41.0105	21.4465	0.325	7.9075	53.5076	50.7185	49.1282	6.3863	19.6998	35.3892	36.532	11.9473	19.385	65.5821	9.9945	42.6795	62.2064	32.687	41.922	21.7904	11.0869	31.0646	30.4607	29.3468	34.5212	17.3264	16.8792
40	6.4225	12.999	14.4924	14.0091	25.3249	45.2179	44.571	71.602	89.9986	85.6001	46.767	122.877	21.9718	52.198	31.116	31.4776	55.2757	24.5928	41.4278	30.8324	29.538	28.0728	30.5747	21.0981	0	8.4278	52.3	36.3407	47.7374	9.8585	28.418	36.7349	22.0461	10.3522	16.1844	61.4481	16.8055	37.8127	53.6747	39.239	37.261	20.2342	28.7703	28.087	36.941	27.8241	41.262	15.8011	18.3689
41	6	19.3403	16.6421	21.4474	18.7917	68.2962	54.176	84.679	83.5191	69.3514	55.0961	87.546	21.3653	52.1193	20.7297	37.5742	64.1795	21.0559	42.8921	38.4737	33.808	23.6365	32.4904	20.5203	0	12.5165	46.2134	30.9415	55.502	19.186	39.5633	41.9784	18.3096	7.7411	20.6268	54.2923	14.6548	31.8183	34.4211	44.829	23.6867	23.8637	36.86	19.2396	49.5049	22.0196	43.0469	14.3859	11.7214
42	5.9407	21.2857	13.8443	28.4532	22.2885	74.6625	51.777	91.967	81.796	53.757	66.9611	63.863	17.6511	53.3572	22.1396	40.9016	67.505	20.0624	44.2379	31.7908	44.013	26.0711	30.1227	20.3874	0	17.1187	43.819	33.6456	61.5246	24.947	42.4098	47.3773	23.2231	4.2036	25.3073	55.9228	8.5902	26.4829	28.1969	36.487	18.6853	32.3283	28.4012	12.3469	53.5981	15.6146	27.8607	17.7366	5.2563
43	5.7603	19.4363	12.6158	21.3613	41.0005	56.0267	56.604	92.225	82.0423	46.6972	74.6875	61.41	11.8153	51.9835	25.6746	42.1426	65.699	15.7122	47.0803	23.708	61.554	31.3682	34.2317	16.8673	0	17.1069	45.6624	33.3888	52.8283	29.4902	44.4645	53.6503	23.182	1.1788	23.3501	62.5948	10.3371	25.4833	30.073	22.535	22.3722	29.3551	19.1594	12.1303	50.2601	9.5522	13.5829	30.6816	8.0637
44	6.3184	26.2854	13.0422	10.5606	58.0858	35.8987	64.518	92.443	91.7915	41.0484	56.4916	58.308	8.9886	49.3472	17.2327	42.3271	68.3613	17.6292	53.9275	22.06	68.403	39.2952	39.1753	12.8717	0	23.1038	52.3641	35.232	43.8576	32.9508	48.5888	58.3955	13.9708	0.1759	14.5085	60.2355	17.3015	28.4819	30.9336	16.201	27.3451	18.931	13.522	17.2664	40.4391	3.9102	7.5118	40.2221	15.755
45	7.4161	40.2026	13.4367	6.7515	47.8568	24.9252	81.187	91.129	94.499	34.8516	24.3359	53.541	8.9573	42.7014	8.4092	37.4073	67.9044	20.6622	57.8863	19.4186	65.216	39.2881	31.5099	17.0072	0	24.685	55.3115	44.1721	37.739	31.3982	51.3677	56.4708	8.8477	0.0333	4.6854	45.9371	22.5172	33.0235	38.0723	18.024	26.9474	17.7993	20.5876	19.8795	32.4507	0.8541	2.7291	37.3477	16.3597
46	7.1798	49.3346	17.4848	6.4872	28.0731	19.3338	120.131	100.36	70.4281	31.4979	25.8505	42.419	10.4006	29.7513	4.9644	32.1854	64.9761	17.2888	63.3655	27.7511	59.599	30.6638	27.9224	19.9407	0	20.0703	51.755	44.7656	33.025	27.6994	58.0179	53.8342	10.9897	0.2022	0.2091	26.9046	24.3884	32.4434	36.186	33.952	27.8551	19.6974	23.5962	17.001	28.0836	0	0.17	25.4922	8.2492
47	6.1749	53.4467	22.6361	13.4595	27.7037	24.2489	157.027	116.242	50.1537	35.8556	37.9386	25.143	11.7165	23.7018	6.4041	19.9222	67.1556	19.1518	58.1673	36.7561	61.708	27.6825	35.6573	22.0143	0	29.5967	45.8638	34.6597	29.0793	25.2967	62.3349	50.6431	13.4392	0.178	0	12.9016	23.5464	27.2983	28.1455	52.07	35.6976	18.5314	19.152	17.6428	21.7741	0	0.0593	11.0654	1.4003
48	5.864	51.4411	21.3542	28.2085	30.1482	26.6518	166.594	121.805	40.5252	38.3481	37.1976	15.901	13.7567	28.071	14.3317	19.8377	68.0569	23.2949	48.9662	39.4309	58.471	28.1034	33.1225	19.7479	0	33.0544	32.4473	26.6546	24.9769	25.2411	64.0564	41.8581	10.1262	0	0	10.1648	21.6394	24.1783	22.1818	48.802	39.3289	18.7374	23.9135	15.0297	15.6483	0	0	7.9718	0
49	6.0207	46.7922	15.9252	43.2033	24.7453	20.449	155.553	119.011	34.828	27.5151	31.1727	12.142	16.7787	28.3637	18.7884	23.4783	67.5179	22.5219	50.8883	43.1214	49.443	33.4549	27.4035	14.6808	0	20.4777	17.4987	20.325	22.4319	26.7569	64.9332	38.74	3.6253	0	0	11.1374	17.7753	20.1714	13.5089	38.39	28.7451	24.0977	38.6078	9.7613	12.8166	0	0	13.7437	0
50	5.9251	37.6115	21.142	44.7223	14.9867	9.8791	130.397	119.525	34.9036	16.2984	23.879	16.393	20.7489	25.4079	14.0816	16.9302	71.6729	19.7234	55.9443	44.9051	50.294	40.5418	24.5764	16.0504	0	15.2476	11.1402	15.7826	15.8831	29.0461	61.3039	49.8334	0.4356	0	0	10.9984	17.4069	14.2268	5.2588	37.469	17.5513	24.9499	40.7386	12.2915	11.7999	0.3397	0	12.8992	0
51	6.5914	28.3358	34.5986	27.4466	5.8663	3.0813	102.081	123.346	36.6552	11.5453	20.9427	16.501	28.9565	21.3289	17.1581	17.0043	73.2516	12.5062	55.0246	49.5474	53.493	40.2512	21.1956	16.3754	0	10.6009	9.801	14.7233	7.3576	32.0868	54.241	55.4197	0.3742	0	0	12.0946	17.7899	8.5581	5.2517	32.519	12.1445	20.1021	37.1038	18.7954	9.5021	1.1672	0	3.7966	0
52	7.6623	24.0242	31.5811	15.5737	4.1311	1.5724	86.491	110.849	31.6398	7.4959	21.5964	15.315	31.4455	18.6739	21.3152	12.3923	71.8625	9.3406	45.1421	47.5351	65.486	46.7763	22.4013	14.5681	0	6.676	10.8368	12.5187	2.2078	28.5168	48.8199	44.0699	1.4766	0	0.0337	9.7293	9.9018	7.4946	15.2844	30.118	6.5409	17.0221	40.686	13.1526	3.6829	1.3998	0	0	0
53	7.2622	13.1322	14.1658	15.2463	4.7586	1.3071	65.58	74.707	22.3849	5.6588	19.3366	19.337	23.4282	19.7407	12.4224	2.2611	69.9827	14.3287	52.3743	44.7558	77.198	50.5464	17.4629	7.4151	0	4.3542	12.2186	11.5502	1.8452	22.6641	52.0981	28.4997	1.8311	0	0.32	9.7026	2.382	12.1683	31.3213	44.1	6.1583	20.2016	37.2376	3.1408	0.8427	1.7079	0	0	0
54	6.6667	5.5031	6.1374	16.3479	6.0437	2.505	43.833	34.067	17.6212	6.6342	9.3739	16.836	23.5533	18.7197	13.4508	4.6762	67.5937	14.0166	57.2021	37.7606	70.053	50.5857	21.8777	1.2771	0	1.3521	11.2772	8.5373	1.9027	20.0456	56.5025	17.0401	0.3409	0	0.1704	14.1625	0	14.1023	37.9346	60.371	6.9557	21.7161	29.6751	3.4237	0.2247	1.1554	0	0	0
55	6.9643	4.1361	4.6657	17.8273	8.6886	5.142	38.145	18.149	17.2836	7.986	2.6454	8.838	24.5462	15.6277	17.7895	10.2924	68.0391	13.0135	36.7585	34.5153	60.029	46.5155	20.6553	0.1588	0	0	7.0896	3.0622	1.1318	18.5558	53.5776	11.0574	0	0	0	16.1135	0	13.7505	32.9532	56.087	8.6247	15.8254	22.7864	9.4002	1.2259	0.3611	0.4464	0	0
56	7.1729	3.6254	2.4769	13.0314	10.0331	9.9841	35.573	27.346	19.1744	5.9307	1.9057	8.948	22.5262	12.1986	16.5568	14.3914	69.4421	20.5238	19.3022	35.1714	66.354	35.4774	16.9402	0.4825	0	0	3.6711	0.9625	0	23.173	49.1536	11.0679	0	0	0	15.6623	0	15.6916	24.4011	36.829	10.9726	6.9215	15.8725	11.5879	4.0643	0	1.603	0	0
57	6.1001	1.8217	0.8419	14.1363	6.1858	13.9607	30.094	39.327	22.8032	3.5521	3.1473	10.623	23.2424	8.0794	15.3766	18.0946	70.7943	26.5698	18.0337	35.2663	61.4	23.0507	17.7948	0.2926	0	0	3.6068	0.6292	0	33.4829	42.9193	16.3812	0	0	0	16.7909	0	12.8492	22.8215	19.999	12.1031	1.2944	13.4741	10.8574	7.3301	0	3.3977	0	0
58	5.0615	0.8876	0.1252	16.0793	4.2408	18.2758	23.091	43.478	26.2324	2.9058	7.1188	9.275	27.5725	5.098	16.4752	21.9569	66.7417	26.5772	23.0974	39.666	55.457	16.3624	22.531	0	0	0	4.578	0.5826	0	34.916	39.7484	22.4606	0	0	0.3366	18.1327	0	6.412	19.4563	18.381	16.5547	2.3628	16.3318	15.453	8.603	0	5.9759	0	0
59	5.3819	1.8393	0.3247	6.3387	4.2394	18.1738	24.632	53.818	22.459	2.3887	10.8623	4.511	43.9009	0.8129	17.8875	18.5953	50.8719	27.9309	27.6045	41.4262	45.553	9.1153	21.0716	0	0	0	4.4818	1.3068	0.6742	24.2869	42.3884	25.9799	0	0	1.8904	22.8866	0	0.6331	16.5117	16.09	21.6795	5.6927	17.879	25.1659	9.0295	0	5.0757	0	0
60	6.0682	3.7123	0.6269	3.2294	5.9041	6.3179	25.834	106.666	18.0972	2.3222	8.4288	1.918	62.6201	0.8897	14.4278	20.9172	49.233	33.2306	23.0973	39.368	38.897	3.3077	24.921	0	0	0	4.724	3.3285	3.746	12.9207	43.8082	29.8513	0	0	5.9648	32.1267	0.1172	0	21.6387	10.84	19.7769	8.2312	30.3662	26.7432	6.6517	0	1.9503	0	0
61	6.2992	4.4733	0.6689	5.7122	8.1976	1.1617	30.452	145.786	15.76	3.093	3.7358	2.818	70.5849	1.8769	8.8218	25.4435	44.7405	37.7758	17.1834	43.4016	39.873	4.3358	29.819	0	0	0	6.041	9.1389	6.177	3.1985	45.8541	30.7783	0	0	9.6495	29.7856	1.3938	0.0707	20.0862	3.622	23.483	7.8671	36.6519	18.1602	3.3301	1.2195	0.7575	0	0
62	6.113	2.2294	2.3464	10.4862	9.5767	0.4448	42.078	100.736	12.334	4.1771	1.5201	3.177	70.6403	1.22	15.7718	11.9106	41.2073	35.9592	11.8475	38.6302	27.249	5.3219	40.9488	0	0	0	3.9279	19.9946	4.1025	1.2135	37.9393	24.0651	0	0.0648	10.9144	19.4234	3.1915	0.7959	14.1341	0.109	30.2365	3.8197	15.2463	6.0128	1.9113	3.2022	0.5009	0	0
63	5.4056	0.7945	6.4196	15.5585	10.0493	0.3579	53.201	49.94	14.5701	3.809	0.7647	2.587	64.1375	0.8443	19.5201	3.6635	41.8406	31.8124	6.9357	24.8664	23.702	0.3837	39.2749	0	0	0	1.3787	31.0387	4.6774	7.2168	25.753	23.5153	0	1.685	15.9147	14.9964	1.3998	4.2313	4.7624	0.35	28.377	0	6.5325	3.6377	6.881	2.085	0	0	0
64	4.968	1.2757	7.4239	12.7704	5.8905	0	54.495	21.914	18.8196	3.2093	0.8005	0.808	53.5392	0.7334	14.409	1.3224	44.8545	36.6511	4.0755	12.864	29.943	4.2118	31.2442	0	0	0	6.4098	32.9043	3.6016	13.2992	20.7163	23.0455	0	7.1932	21.464	14.574	0	7.4961	0.9316	0	27.9613	0	2.2237	9.0137	11.945	0.5333	0	0	0
65	4.407	0.1723	6.1386	9.3173	7.5342	0	53.302	6.94	11.2835	3.7542	0.97	0	48.0389	4.2551	16.6864	0.1909	41.4408	48.5777	3.4331	20.4592	19.161	9.1804	18.0219	0	0	0	16.1813	24.7929	1.4342	7.864	26.6046	17.8199	0.809	12.2523	23.9517	17.2148	0.2697	3.5547	0.0574	0	30.4721	0	0.3009	16.6804	7.7314	0.0212	0	0	0
66	3.1336	0	3.8924	3.1999	14.542	0.2584	58.162	2.901	10.0462	5.8315	1.7526	0	45.9204	15.3664	9.7753	0.4602	38.1812	45.73	2.7114	17.2629	11.821	2.0154	29.6069	0	0	0	18.9919	20.4731	0.4795	6.941	36.2589	9.3463	6.2812	12.5064	28.1643	17.9583	3.9182	3.4382	0	0	34.5339	0	0	25.8919	6.4553	0.4993	0	0	0
67	2.191	0.186	3.7139	0.2425	20.7722	2.5013	51.36	5.093	6.11	3.6837	2.9139	0.042	46.92	18.2456	4.3845	2.0432	45.1722	44.1955	6.8904	9.1218	15.621	1.2758	27.0723	0	0	0	6.9463	24.6425	0	15.4434	34.8093	2.7707	18.5401	18.7532	28.9478	13.7428	12.4287	2.4444	0	0	34.5865	0.0083	0	31.2786	8.2782	3.376	0	0	0
68	1.9098	0.6007	3.9363	0	19.049	6.2861	43.797	6.029	6.7951	3.9824	3.5615	0.402	41.4626	19.8657	7.5488	6.0656	51.8963	43.6829	14.1254	1.2411	10.924	1.4165	6.7156	0	0	0	1.4321	37.3166	0	25.2763	27.4812	1.0605	26.8953	28.4624	25.6638	13.1276	11.5367	0.1288	0	0	19.5906	0.2083	0	25.9154	7.2066	8.5753	0	0	0
69	2.3333	1.8637	2.012	0	11.6459	4.822	39.543	6.112	5.6594	5.0345	3.6941	0.823	32.4725	23.6807	4.94	2.0975	46.7433	39.8312	17.4678	0.4644	3.037	0	4.6744	0	0	0	4.7393	38.5395	0	33.5743	24.441	1.7993	28.5854	22.9985	29.1374	10.2	9.7273	0	0	0	17.9159	0.4704	0	21.7455	5.0254	8.7701	0	0	0
70	2.191	1.3107	0.9576	0	9.7013	3.5142	42.271	15.385	4.8961	4.7454	6.4296	1.226	25.4236	25.4928	12.299	2.9739	38.5885	52.732	28.9862	0.2946	4.412	0	0.8837	0	0	0	12.8351	34.4817	0	26.8188	28.296	4.2286	21.9348	15.4382	27.3577	6.6211	7.2733	0	0	0	13.1908	0.3742	0	20.5778	3.6681	3.9385	0	0	0
71	1.6667	2.5302	2.3518	0	6.5667	5.0123	57.172	46.007	6.8944	5.8689	7.9417	2.858	29.4691	27.3414	14.3631	2.7428	42.2135	64.4506	26.9161	0	7.626	0	0.0864	0	0	0	18.6854	39.3423	0.125	21.068	29.7578	2.7422	21.3455	7.748	23.8431	2.9623	2.6173	0	0	0	10.1207	2.7557	0	14.0446	6.2239	2.8199	0	0	0
72	1.6667	5.5654	2.7082	0	4.6744	10.0823	61.851	72.967	14.2092	4.621	4.1844	3.525	32.3399	29.2149	16.1741	0	49.7012	63.1166	24.8497	0	4.315	0	0.4037	0	0	0	18.3805	44.5397	0.674	17.0731	22.9987	0.5913	23.4621	2.8225	18.409	0.5246	0	0	0	0	8.8551	4.5812	0	11.0166	8.977	6.3252	0	0	0
73	1.7865	8.5182	2.4103	0.0189	3.7606	19.2899	64.447	79.39	15.491	5.2923	4.6478	3.386	32.1685	34.1079	16.2611	0	58.0006	62.2406	23.5837	0	1.382	0	1.1809	0	0	0	9.9275	42.9933	1.0058	10.121	19.7894	0.4874	17.694	6.0938	8.6087	0.043	0	0	0	0	10.2012	0	0	12.2246	12.2401	12.8476	0	0.0848	0
74	2.3333	5.8578	2.4455	0.181	3.4507	12.3321	59.039	59.371	13.1863	8.0932	7.417	8.328	23.7499	38.0409	13.1316	0	60.6617	66.3582	15.6907	0	0.33	0	2.869	0	0	0	3.3895	40.0423	1.1086	8.9961	21.2811	3.3968	9.8414	16.9293	3.5742	0	0	0	0	0	12.7802	0	0.0549	14.3085	17.4631	18.7016	0	0.2473	0
75	2.3216	2.8037	7.2262	1.1884	3.5907	11.0989	57.464	48.363	16.8926	12.411	4.2868	19.089	26.4984	41.5417	21.4428	0	73.2286	68.9341	9.4409	0	4.823	0	0.748	0	0	0	3.6629	44.1144	7.2267	16.5576	21.3772	10.2184	10.8122	24.438	5.2492	0	0	0	0	0	16.4991	0.789	0.6452	18.2874	21.8198	20.3013	0	0.748	0
76	2.156	4.8326	8.6816	1.7405	2.3523	12.5591	59.229	35.972	22.9553	10.0717	1.7825	12.3	28.6687	38.4024	28.7624	0	76.6703	65.5883	13.8952	0	14.587	0	0	0	0	0	3.5522	45.1616	12.2496	19.2846	24.3582	14.2336	11.6966	29.4895	4.6084	0.0241	0	0	0	0	10.8509	0	2.6046	17.9806	10.096	11.8501	0	0	0
77	2.0996	5.2818	7.1454	1.1854	5.3497	14.7191	51.015	35.468	26.9884	8.4466	0.9575	9.52	23.8954	46.1292	31.4765	0	71.7813	67.8429	22.9546	0	2.187	0	0.25	0	0	0	5.3585	38.9179	11.3038	20.1298	20.3752	8.8923	13.2857	26.7651	5.0166	0.5521	0	0	0	0	9.0268	0	5.3371	24.1098	11.9993	3.8003	0	0	0
78	1.9487	9.6934	5.7457	3.4363	13.44	16.5183	41.592	44.136	25.8935	7.0981	1.7057	8.227	29.2499	45.7179	12.1045	0	63.5434	75.677	26.5527	0	0	0	1.9869	0	0	0	11.6768	27.6982	17.4476	20.483	20.1647	3.958	17.4873	21.6192	11.5602	3.2699	0	0	0	0	16.671	0	14.821	27.3125	15.2315	3.902	0.0597	0	0
79	1.5262	11.6344	5.7436	3.4879	22.4192	7.8215	54.792	19.715	27.0448	4.1144	3.7239	6.684	28.7205	46.3247	11.1464	0	62.8555	67.4461	37.3245	0	0	0	3.8275	0	0	0	22.2567	25.0234	24.9361	25.0753	23.409	2.821	17.6125	19.7962	24.4901	9.7909	0	0	0	0	17.7697	0	24.3476	16.3819	14.4394	11.0258	0.4998	0	0
80	1.3333	7.7709	5.3024	4.5567	16.7944	5.6024	65.567	5.719	24.416	5.1123	7.0651	5.893	25.4908	57.2824	0.6834	0	67.9936	49.0927	42.5226	0	0	0	0.5757	0	0	0	25.4032	28.4457	24.4937	18.8875	25.9952	0.3838	17.898	19.987	29.8417	17.0988	0	0	0	0.043	20.7193	0	19.0812	25.0836	11.5607	9.5578	1.2827	0	0
81	1.3933	5.6485	2.7414	5.875	15.3776	8.4041	57.216	3.221	20.6724	2.346	15.8903	7.897	26.1305	53.8747	0	0	78.1488	31.1406	28.9218	0	0	0	0	0	0	0	25.1583	35.4911	28.6893	6.2734	38.114	0	20.985	18.2276	16.9484	22.2862	0	0	0	0.193	26.698	0	17.54	25.0311	14.8315	5.5274	0	0	0
82	2.0524	3.9686	3.1715	4.4559	6.9815	10.405	57.715	14.287	30.4181	3.7651	11.2713	7.208	20.309	56.1019	0	0	84.2903	16.4477	51.8699	0	0	0	0	0	0	0	29.4916	46.5935	36.8311	5.1001	43.4754	0	20.2986	11.9473	11.4098	21.27	0	0	0	0.074	18.2351	0	17.9801	22.9936	15.9849	1.9401	0	0	0
83	2.6442	4.4599	4.9534	9.3582	7.1972	6.9292	54.892	35.697	42.3732	2.656	7.275	10.746	22.7022	62.8597	0	0	91.8437	15.8162	79.3064	0	0	0	0.0129	0	0	0	29.466	45.8177	44.1292	10.4969	30.0219	0.0674	13.7676	10.0997	11.1642	19.2616	0	0	0	0.754	32.7126	0	20.6205	20.5547	11.6558	2.2314	0	0	0
84	2.3333	10.6174	5.4451	15.0233	11.2056	9.3338	66.924	36.624	50.4837	0.4555	8.4552	26.475	27.5616	56.0365	0.0757	0.0252	94.8019	5.0449	81.3983	0	0	0	0.4956	0	0	0	29.5052	38.3077	46.3664	17.5393	19.4683	1.3566	9.0741	9.7004	22.7707	20.9676	0	0	0	0	40.128	0	23.8178	23.1699	9.6673	2.1828	0.0379	0	0
85	2.3333	9.5125	6.7611	16.207	16.0802	24.9194	47.54	47.093	54.2373	0.505	10.3917	44.318	37.3316	50.5708	1.4303	0.3919	98.4102	0.44	76.4302	0	0.104	0	3.7326	0	0	0	30.5665	42.1932	41.119	19.7579	13.1429	7.1963	6.1194	7.2401	32.7122	24.6708	0	0	0	0	30.0815	0	16.3917	35.9981	10.2028	5.6233	0.5878	0	0
86	2.3333	8.1642	12.7889	18.9655	15.9935	50.9176	47.988	85.167	52.6867	0.358	19.0998	46.286	29.5583	52.5713	8.4594	1.2125	91.4869	0	71.7119	0	2.877	0	15.1879	0	0	0	32.2608	48.4264	37.77	19.8579	14.6662	9.1308	0.4583	7.5835	33.6739	31.0498	0	0	0	0	25.6326	0	18.6516	30.1499	19.5311	16.7022	1.2608	0	0
87	2.3333	5.9698	10.3091	18.3595	11.2596	30.9332	49.185	93.457	53.3723	1.1775	18.7407	33.777	25.361	48.6698	18.7562	9.8204	81.9921	0	87.2977	0	0.005	0	5.7545	0	0	0	41.1734	42.3766	42.2792	22.5958	14.8574	11.2265	2.1184	9.1461	34.8828	36.6534	0	0	0	0	34.8105	0	22.9455	30.1492	22.9698	20.3752	2.1531	0	0
88	2.3333	4.1608	9.2689	23.3032	10.8825	27.2795	56.684	88.833	59.5091	2.4467	16.3485	28.674	24.964	56.3279	24.6278	26.0432	64.2892	0.0015	93.7469	0	0.35	0	8.2105	0	0	0	52.9414	29.0811	41.1624	26.0546	4.7681	12.5853	7.1497	8.8308	30.8137	44.1924	0.003	0.0015	0	0	36.7138	0	29.8916	28.1261	28.9605	23.4516	3.8612	0	0
89	2.3333	4	14.6667	24.3333	9.6667	31.3333	76	103	76.6667	3	14	30	39.6667	71.6667	25	24.3333	50.6667	5.83e-13	85	0	5	0	15	0	0	0	56.6667	24.6667	39.3333	30.3333	2.6667	8	9	1	25	59	9.95e-14	1.71e-13	0	0	43.3333	0	46.3333	22.6667	17.3	20	2	0	0
[truncated: 56 more columns]

## Sheet: Figure 5
Figure 5b Golgi size
	cell -1	cell -2	cell -3	cell -4	cell -5	cell -6	cell -7	cell -8	cell -9	cell -10	cell -11	cell -12	cell -13	cell -14	cell -15	cell -16	cell -17	cell -18	cell -19	cell -20	cell -21	cell -22	cell -23	cell -24	cell -25	cell -26	cell -27	cell -28	cell -29	cell -30	cell -31	cell -32	cell -33	cell -34	cell -35	cell -36	cell -37	cell -38	cell -39	cell -40	cell -41	cell -42	cell -43	cell -44	cell -45	cell -46	cell -47	cell -48	cell -49
Ankrd9 +/+	0.273966	0.438704	0.411844	0.359916	0.52734	0.34201	1.1272	0.777132	0.931126	1.30895	0.730576	1.20509	2.09503	0.586431	1.44504	0.364393	0.932917	0.436913	0.724309	0.52913	0.909639	1.06184	1.38505	0.841595	0.621348	1.46921	1.49428	3.10047	0.758331	0.915011	0.486155	1.31164	1.42713	0.848757	0.667904	0.514805	0.809364	0.590012	1.99207	0.850548	0.71446	1.11108	0.717146	0.867559	0.738634	0.610604	0.62851	1.09049	2.37527
Ankrd9 -/-	0.424379	0.248002	0.775342	1.30984	2.47912	1.09139	1.17644	0.846967	0.817421	1.04662	0.938289	1.40296	0.820107	1.36267	1.06632	1.14869	1.32148	1.70736	0.988426	3.64751	0.44139	1.41012	1.38416	2.44779	0.713565	1.23195	1.16391	1.79869	2.39317	1.20688	0.702821	0.886361	0.496899	0.953509	1.44951	1.72437	1.48264	0.706403	0.846967	3.16941	1.39759	0.760121	0.713565	0.808468	0.906953	0.647312	1.61783	0.937394	2.80233
Figure 5d Qualification of the GM130-positive vesicles within 0.3 um from the apical membrane in Figure 5c
	cell -1	cell -2	cell -3	cell -4	cell -5	cell -6	cell -7	cell -8	cell -9	cell -10	cell -11	cell -12	cell -13	cell -14	cell -15	cell -16	cell -17	cell -18	cell -19	cell -20	cell -21	cell -22	cell -23	cell -24	cell -25	cell -26	cell -27	cell -28	cell -29	cell -30	cell -31	cell -32	cell -33	cell -34	cell -35	cell -36	cell -37	cell -38	cell -39	cell -40	cell -41	cell -42	cell -43	cell -44	cell -45	cell -46	cell -47	cell -48	cell -49
Ankrd9 +/+	1.35102	0.49814	0.243428	0.00930649	0.566557	0.757591	0.619425	1.70852	1.18869	0.520692	1.37035	1.89246	0.744686	1.58969	1.71031	2.01811	2.14447	0.488928	1.81232	2.23653	0.544919	0.554103	1.37842	0.307365	0.244222	0.333168	0.166574
Ankrd9 -/-	0.289579	0.30923	0.522558	0.0787809	0.177807	0.305828	0.068904	0.0218831	0.0155594	0.774586	0.00334082	0.816139	0.0771849	1.16674	0.568388	0.485398	0.0495653	0.25835	0.443641	0.841562	0.0705369	0.235919	0.308969	0.104244	0.266588	0.133819	0.100706	0.072568	1.16912	1.21517	0.020693	0.0601324	0.326483	0.0778743	0.235547	0.215604	0.406786	0.135165	1.45624	0.645883	0.519082	0.371195	0.444479	0.0115045	0.285458	0.341576	0.385091	0.255223	0.108586
Ankrd9 -/- + recombinant ANKRD9	1.27743	1.40853	1.0238	0.443751	0.307238	1.9454	0.150201	1.32813	1.99519	0.49409	0.909093	0.324	0.420214	0.59408	1.15379	0.361728	1.08573	0.377777	0.275527	1.14899	0.628741	0.430713	0.244563	0.933294	0.906703	5.76223	0.443154	0.11747	0.408626	0.0108644	4.37318	3.13083	4.84023	0.424886	1.14512	3.37119	1.09613	2.0026	0.224009	0.781591	0.743306	0.480758	0.466646	1.20606	2.24314	0.563681	1.51331	0.696969	2.46357
Ankrd9 -/- + recombinant ANKRD9(1-63DEL)	0.54866	0.166947	0.951102	0.547651	0.550036	0.947148	0.231575	0.314136	0.163418	0.00844959	0.376985	0.492064	0.510889	1.18933	0.223773	0.827275	0.280633	0.874822	0.0887068	0.865877	2.12041	0.235422	0.0617468	0.0811037	0.306604	0.0678111	0.613509	0.567225	0.474877	0.203277	0.18852	0.780784	0.81864	0.293724	0.368045	0.35434	0.531828	0.431667	0.156418	0.210572	0.227706	0.413356	0.33145	0.657425	0.398916	0.0484808	0.13194	0.21369	0.0821224
[truncated: 42 more columns]

## Sheet: Figure 6
Figure 6a Proteomes in Ankrd9+/+ and Ankrd9-/- jejunual enteroid														Figure 6b Table lists significantly changed proteins grouped by functional categories from proteomes in Ankrd9+/+ and Ankrd9-/- jejunual enteroid
Description	Abundance Ratio: (KO) / (WT)	Abundance Ratio P-Value: (KO) / (WT)	Abundances (Normalized): F1: 127N, Sample, KO, 4	Abundances (Normalized): F1: 128N, Sample, KO, 3	Abundances (Normalized): F1: 129C, Sample, KO, 2	Abundances (Normalized): F1: 130N, Sample, KO, 1	Abundances (Normalized): F1: 131, Sample, KO, 5	Abundances (Normalized): F1: 126, Control, WT, 1	Abundances (Normalized): F1: 127C, Control, WT, 3	Abundances (Normalized): F1: 128C, Control, WT, 5	Abundances (Normalized): F1: 129N, Control, WT, 4	Abundances (Normalized): F1: 130C, Control, WT, 2			Description	Abundance Ratio: (KO) / (WT)	Abundance Ratio P-Value: (KO) / (WT)	Abundances (Normalized): F1: 127N, Sample, KO, 4	Abundances (Normalized): F1: 128N, Sample, KO, 3	Abundances (Normalized): F1: 129C, Sample, KO, 2	Abundances (Normalized): F1: 130N, Sample, KO, 1	Abundances (Normalized): F1: 131, Sample, KO, 5	Abundances (Normalized): F1: 126, Control, WT, 1	Abundances (Normalized): F1: 127C, Control, WT, 3	Abundances (Normalized): F1: 128C, Control, WT, 5	Abundances (Normalized): F1: 129N, Control, WT, 4	Abundances (Normalized): F1: 130C, Control, WT, 2
uncharacterized protein LOC118567843 [Mus musculus]	4.54743	9.07961e-10	633.9	595	615.4	616.7	554.4	140.7	126.8	143.3	136.4	115.9		IMPDH1	inosine-5'-monophosphate dehydrogenase 1 isoform X1 [Mus musculus]	2.63724	1.59968e-07	53.6	53.9	54.7	62.2	50.4	20.9	20.4	19	21.6	22.3
inosine-5'-monophosphate dehydrogenase 1 isoform X1 [Mus musculus]	2.63724	1.59968e-07	53.6	53.9	54.7	62.2	50.4	20.9	20.4	19	21.6	22.3		IMPDH2	inosine-5'-monophosphate dehydrogenase 2 isoform 1 [Mus musculus]	2.18156	6.13577e-07	427.7	449.3	431.9	489.3	504	242.4	214	203	191.1	204.8
inosine-5'-monophosphate dehydrogenase 2 isoform 1 [Mus musculus]	2.18156	6.13577e-07	427.7	449.3	431.9	489.3	504	242.4	214	203	191.1	204.8		SUOX	sulfite oxidase, mitochondrial precursor [Mus musculus]	1.46752	0.000982607	979.1	1062.7	1014.3	1153.3	1354.1	788.3	687.5	767.7	743	804.6
adenylate kinase 4, mitochondrial [Mus musculus]	0.546808	1.88721e-05	584	553.5	865.1	704.4	610.1	1129.1	1196.6	1226.7	1263	1250.9		GDA	guanine deaminase [Mus musculus]	1.3094	0.0462767	745.4	592.4	804.8	523.4	625.7	347	571.1	560.8	487.2	547.8
pancreatic lipase-related protein 2 precursor [Mus musculus]	0.625081	5.31146e-05	344.8	298.8	247.7	299	248.7	416.5	458.4	459.8	493.3	474.1		AK4	adenylate kinase 4, mitochondrial [Mus musculus]	0.546808	1.88721e-05	584	553.5	865.1	704.4	610.1	1129.1	1196.6	1226.7	1263	1250.9
phospholipid transfer protein C2CD2L isoform 2 [Mus musculus]	1.23444	6.85072e-05	144.3	158.2	147.9	152	159	129.1	120.7	116.8	120.4	129.8		ApoAI	apolipoprotein A-I preproprotein [Mus musculus]	1.59983	0.0330589	15210.2	17183.1	14914.7	20981.1	29411.9	15688.6	11274.5	10595.3	11002	12509.4
prostaglandin reductase 1 [Mus musculus]	1.15716	0.000178134	2866.2	2846.3	2741.6	2868.7	2763.6	2303.4	2460.3	2608.1	2359.2	2442.3		ApoAIV	apolipoprotein A-IV precursor [Mus musculus]	1.93282	0.013308	8153.6	8028.7	8657	11282.4	16075	7124.6	4850.1	4929.3	4678.9	5422.5
insulin receptor isoform B preproprotein [Mus musculus]	0.869205	0.000187829	496.1	475.5	486	520.5	506	586.5	560.1	590.6	575.5	545.2		FABP2	fatty acid-binding protein, intestinal [Mus musculus]	1.86628	0.0256874	2810.4	3150.6	2967.8	3902.8	6271.3	2385.2	1914.9	1998.1	1796.5	2141.1
bifunctional 3'-phosphoadenosine 5'-phosphosulfate synthase 2 isoform X1 [Mus musculus]	1.27354	0.00023752	6747.1	6832.1	7207.5	7428.4	6369.8	5221.5	5142.2	5843.5	5213.8	5735.6		FABP1	fatty acid-binding protein, liver [Mus musculus]	1.67721	0.0460936	8409.2	9210.1	7528.9	10373.4	17302.7	8026.5	5444.1	5915.4	5647.3	6462.1
glutathione S-transferase A3 isoform a [Mus musculus]	0.674282	0.000277976	2092.2	2177.3	1875	2230.7	1727.1	3467.5	2769	3039	2918	2788.8		FABP5	fatty acid-binding protein 5 isoform 1 [Mus musculus]	1.4618	0.00424172	817.9	867.5	699.7	736	1040.8	474.2	579.8	599.7	545.1	648.3
CMP-N-acetylneuraminate-beta-galactosamide-alpha-2,3-sialyltransferase 4 isoform X2 [Mus musculus]	1.23901	0.000360075	578.1	585.8	588.1	512	569.5	413.4	465.6	485.9	455.4	466.6		FATP4	long-chain fatty acid transport protein 4 [Mus musculus]	1.16189	0.0202189	1178.3	1155.5	1161.9	973.9	951.1	934.2	908.7	982.4	893.2	946.9
insulin-like growth factor 2 mRNA-binding protein 3 [Mus musculus]	1.8453	0.000386197	486.5	506.2	462.3	434.5	313.6	261	245.5	231.3	227.8	228.3		LYPLAL1	lysophospholipase-like protein 1 [Mus musculus]	1.58487	0.0389117	31.8	28.4	20.6	48.4	42.6	23.6	19.8	17.8	24.7	22.5
4-aminobutyrate aminotransferase, mitochondrial isoform 1 precursor [Mus musculus]	1.29481	0.00061274	94.1	89.3	80.5	83.1	84.3	74.1	65.1	71.3	63	59.6		AMACR	alpha-methylacyl-CoA racemase [Mus musculus]	1.51168	0.00747028	12.7	16.8	12	13.5	9.7	7.6	7.9	8.1	9.6	9.6
plasminogen activator inhibitor 1 precursor [Mus musculus]	0.773845	0.000628173	566.6	585	503.1	473.7	597.7	741.2	714.2	655.8	676.1	735.5		ACAT2	acetyl-CoA acetyltransferase, cytosolic [Mus musculus]	1.30817	0.00284126	78.8	72.9	64.3	88.9	78	58.9	57.3	53.9	61.9	60.7
E3 ubiquitin-protein ligase TRIM31 [Mus musculus]	1.11409	0.000699829	551.7	551.7	534.3	524	578.4	497.5	501.5	489.8	473.4	497.3		SGLT3	solute carrier family 5 member 4b [Mus musculus]	1.58867	0.00869433	34.8	30.2	42.1	28.2	35.8	13.2	23.9	29.6	18.2	22.8
MLV-related proviral Env polyprotein-like [Mus musculus]	1.18986	0.000711915	107.7	101.8	95.5	101.6	100.4	87.6	86.9	80.6	79.2	91.8		KHK	ketohexokinase isoform 1 [Mus musculus]	1.47722	0.0414834	270.8	273.4	259.2	252.7	457.9	202.9	193.3	239.3	176.8	212.6
retinal dehydrogenase 1 [Mus musculus]	1.23648	0.00072439	4500.7	4388	4641	4147.5	4235.7	3176.4	3546.4	3867.4	3341.1	3790.7		FBP1	fructose-1,6-bisphosphatase 1 [Mus musculus]	0.633971	0.0185663	306.4	258	270.1	188	239.8	246.9	403.5	530.7	384.3	425.7
clarin-3 [Mus musculus]	1.31033	0.000878479	540	574.4	481.8	609.7	566.1	456.3	381.4	430.9	400.6	446.3		IRS1	insulin receptor substrate 2 [Mus musculus]	0.675023	0.0186226	29.9	41.8	26.7	29.5	17.5	49.4	43.1	38.1	35.9	48.9
pyrethroid hydrolase Ces2a isoform 1 precursor [Mus musculus]	1.21795	0.000883838	2056.9	2133.7	2176.7	1934.9	2021.5	1502.5	1667.8	1836	1678.7	1791.3		IRb	insulin receptor isoform B preproprotein [Mus musculus]	0.869205	0.000187829	496.1	475.5	486	520.5	506	586.5	560.1	590.6	575.5	545.2
triokinase/FMN cyclase isoform X1 [Mus musculus]	1.27281	0.000890928	16144.2	16860.4	17927.4	17168.8	14251.6	12815.5	12668.9	13934.2	12190.7	13091.7		DENN2D	DENN domain-containing protein 2D isoform 1 [Mus musculus]	0.609032	0.034719	10.4	12.1	32.3	20.7	18.9	20.8	34.4	29.9	33.2	36.7
sialidase-3 isoform X1 [Mus musculus]	1.34964	0.000898863	145.5	125.5	152.5	138.3	133.4	121.3	105.4	95.2	102.3	90.9		Myo6	unconventional myosin-VI isoform X5 [Mus musculus]	0.612301	0.011772	44.4	46.7	92.5	92.6	58.3	138	103.1	95	104.9	105.3
dual oxidase 2 isoform X1 [Mus musculus]	0.715595	0.000938358	352.1	310.6	370.9	392.9	330	417	505.5	462.8	550.7	518.6		RASA1	ras GTPase-activating protein 1 [Mus musculus]	0.725914	0.04972	44.4	32.7	63.3	40.3	37.8	43	64.3	56.8	66.4	70.5
sulfite oxidase, mitochondrial precursor [Mus musculus]	1.46752	0.000982607	979.1	1062.7	1014.3	1153.3	1354.1	788.3	687.5	767.7	743	804.6		DDA1	DET1- and DDB1-associated protein 1 isoform 1 [Mus musculus]	1.63723	0.0042564	22.9	28.6	20.9	29	35.8	17.1	19	16.1	14.8	16.8
sodium/nucleoside cotransporter 2 isoform X1 [Mus musculus]	0.656977	0.00120604	19.9	16.2	21.3	12.1	20.9	27	29.2	25.6	29.7	26.1		FasR	tumor necrosis factor receptor superfamily member 6 isoform 1 precursor [Mus musculus]	1.49647	0.00639056	49	45.1	42.6	51.2	66.2	29.6	30.6	38.7	39.1	31.8
peroxisomal carnitine O-octanoyltransferase isoform X1 [Mus musculus]	1.13742	0.00125388	1236.5	1224.2	1179.5	1137.3	1132.1	1013.6	1005.4	1107.5	1007.1	1062		SMAD4	mothers against decapentaplegic homolog 4 isoform 1 [Mus musculus]	0.587011	0.0308245	23.7	18.9	72.4	41.3	55.2	50.6	78.4	71.7	79.9	79.7
carnitine O-acetyltransferase isoform X1 [Mus musculus]	1.16909	0.00139017	843.3	831.9	788.1	877.7	754.2	721	656.6	715.1	692.4	717.8		WFDC2	WAP four-disulfide core domain protein 2 isoform 1 precursor [Mus musculus]	0.45628	0.0149442	8.2	7.9	10.2	28.4	31.4	52.8	31.8	34.7	39.7	29.7
histone lysine acetyltransferase CREBBP isoform X1 [Mus musculus]	0.773311	0.00153968	56.2	50.4	57.6	46.1	60.9	63.8	68.4	69.1	75.8	73.6
SWI/SNF complex subunit SMARCC1 [Mus musculus]	0.85472	0.00163479	414.6	431.9	478.3	441.5	390.5	514.7	516.5	483.4	501.9	506.9		Figure 6c-h the nucleatides level in enteroids
influenza virus NS1A-binding protein homolog isoform 2 [Mus musculus]	0.719252	0.00166744	171.3	156.5	186.8	142.7	166.1	182.8	246.7	243.3	234.6	237.4		Filename		ATP	ADP	AMP	GTP	GDP	GMP
mitotic spindle assembly checkpoint protein MAD1 isoform X1 [Mus musculus]	0.84846	0.00168019	198.8	195.3	197.2	175.2	170.2	219.7	226.9	206.7	221.4	229.3		Ankrd9 +/+	sample-1	1.00411	1.0547	1.12266	0.975145	1.02344	1.1314
procollagen-lysine,2-oxoglutarate 5-dioxygenase 2 isoform 1 precursor [Mus musculus]	0.730291	0.00175186	620.2	611	651.8	484.5	456.9	708.1	776.8	746.9	843.5	792.2			sample-2	1.09211	1.05735	1.14267	1.08094	0.95563	0.956216
synaptic vesicle membrane protein VAT-1 homolog [Mus musculus]	1.10131	0.00177498	2314	2340.4	2235.2	2360.1	2167.3	1990.3	2047.9	2101.1	2066.7	2160.7			sample-3	1.05279	0.997838	1.18148	1.04023	0.867458	1.07338
feline leukemia virus subgroup C receptor-related protein 1 isoform 1 [Mus musculus]	1.34993	0.00204497	53.1	53.3	47.6	63.8	53.4	41.6	34.1	41.9	39.2	44.1			sample-4	1.25449	1.07215	1.06817	1.19475	0.931308	1.13878
glycine amidinotransferase, mitochondrial precursor [Mus musculus]	0.832281	0.00214835	126.1	116.9	135.3	130.8	110.7	136.9	150.4	157.7	149.8	149.9			sample-5	0.842784	0.934586	0.785472	0.927264	1.14208	0.863056
fructose-bisphosphate aldolase C [Mus musculus]	0.904888	0.00217954	3830	3665.3	3708.6	4058.3	3630.5	4259.9	4005.4	4231.5	4198.2	4183.5			sample-6	0.753717	0.883381	0.699548	0.781674	1.08008	0.837171
anion exchange protein 2 isoform X1 [Mus musculus]	1.13531	0.00230866	192.4	208.7	201	201.3	187.5	186.3	163.6	171.1	172.1	179.7		Ankrd9 -/-	sample-1	0.352756	1.25086	0.438746	0.32818	1.01083	0.371433
5-azacytidine-induced protein 2 isoform a [Mus musculus]	0.703704	0.0024665	19.9	21.5	26.6	25.7	22.2	39.8	31.6	29.1	33.4	30.8			sample-2	0.671047	3.38316	0.960806	0.560023	2.51222	1.33065
OCIA domain-containing protein 2 isoform 1 [Mus musculus]	1.19484	0.00246664	549.7	555.7	504.3	565.7	468.3	433.4	424.8	446.1	468.6	439.7			sample-3	1.25619	2.47423	1.2969	1.18242	2.65024	1.03848
lysozyme C-1 precursor [Mus musculus]	1.43886	0.00247918	92.4	78.7	92.8	102.1	103.5	78.1	75.2	62.2	53.2	57.6			sample-4	0.549898	1.402	0.764177	0.475177	1.29075	0.7469
iron-responsive element-binding protein 2 [Mus musculus]	1.22863	0.00251299	149.4	146.6	150.9	119.6	147.7	120.1	109.9	119.4	114.8	117.1			sample-5	0.540865	1.45279	0.676658	0.552726	1.1202	0.622891
band 4.1-like protein 2 isoform X1 [Mus musculus]	0.932465	0.00252477	5278.9	5323.5	5252.7	5308.7	5192.8	5955	5660.7	5431.4	5629.9	5588.5			sample-6	0.62022	1.85777	1.11037	0.602214	1.83753	1.0087
retinol-binding protein 2 [Mus musculus]	1.48703	0.00261496	2932.1	2800	3153.6	2224.7	3211.8	1532.8	2063.1	2216.6	1720.7	2098.2			sample-7	0.80263	2.88914	1.05458	0.721221	3.37629	0.918418
protein PET100 homolog, mitochondrial [Mus musculus]	1.17585	0.0027187	77.8	82.3	81.6	85	72.5	65.5	67.6	74.5	64.3	67.6			sample-8	0.716982	1.93631	0.750163	0.589045	1.53106	0.988148
SWI/SNF complex subunit SMARCC2 isoform 4 [Mus musculus]	0.919922	0.00275598	1479.2	1463	1572.8	1480.3	1456.9	1640.7	1606.2	1567.1	1694.1	1592.8
acetyl-CoA acetyltransferase, cytosolic [Mus musculus]	1.30817	0.00284126	78.8	72.9	64.3	88.9	78	58.9	57.3	53.9	61.9	60.7		Figure 6i Seahorse analysis of mitochondrial respiration in Ankrd9+/+ and Ankrd9−/− enteroids
fragile X mental retardation syndrome-related protein 2 [Mus musculus]	0.796879	0.00295469	370.4	352.7	419.2	409.5	312.1	446.5	491.7	436.1	490.7	474		Time (min)	Ankrd9 +/+																Ankrd9 -/-
steryl-sulfatase precursor [Mus musculus]	0.778805	0.00305035	75.6	76.6	79.3	94.1	70.5	99.1	94.8	99.7	115.7	99.3			sample -1	sample -2	sample -3	sample -4	sample -5	sample -6	sample -7	sample -8	sample -9	sample -10	sample -11	sample -12	sample -13	sample -14	sample -15	sample -16	sample -1	sample -2	sample -3	sample -4	sample -5	sample -6	sample -7	sample -8	sample -9	sample -10	sample -11	sample -12	sample -13	sample -14	sample -15	sample -16
dual specificity mitogen-activated protein kinase kinase 6 isoform X2 [Mus musculus]	0.793346	0.00327943	99.5	102.6	107.3	76.8	97.9	113.3	125.1	128.6	127.2	116		1.30899	98.5998	50.1066	39.7161	51.8888	1.41735	106.809	141.574	130.298	28.3432	29.6161	32.8166	49.6573	116.386	100.552	55.7093	45.1719	101.534	69.6897	43.3452	97.3215	74.7152	64.5052	92.2274	86.366	114.372	115.352	48.1246	55.9036	84.1257	107.3	106.627	50.8412
nuclear pore complex protein Nup214 isoform X1 [Mus musculus]	0.803661	0.00335303	489.7	446.8	570.9	438.5	438	611.2	623.4	554.3	601.3	576.1		6.82883	93.9051	47.4549	40.3047	47.9276	1.68254	101.849	135.929	123.348	34.4584	30.9994	29.7008	50.9526	112.243	96.5789	51.8378	39.5915	97.3002	63.4741	37.1648	87.8229	72.7956	62.564	88.5603	79.5825	107.911	106.057	45.1646	51.9124	76.8669	95.8437	95.4353	45.7213
dehydrogenase/reductase SDR family member 1 isoform X1 [Mus musculus]	1.22676	0.00351229	6229.3	6384.6	5991	5522.6	5148.3	4449.9	4598.9	5028.8	4642.3	5144.5		12.3447	93.0056	47.6261	40.7666	47.7754	3.25348	102.147	134.756	122.506	38.3636	32.1729	29.0745	51.788	112.243	99.7711	49.2524	38.751	98.0573	62.3833	37.628	85.8911	73.3274	61.1513	87.8092	78.3411	106.884	102.418	43.7855	50.2073	75.2723	92.4935	92.7225	44.8012
prolactin-2C3 precursor [Mus musculus]	0.785691	0.00371333	293.8	293.3	251.5	289.5	305	309.2	344.9	406.2	384.6	379.1		17.9522	85.6603	45.4866	41.4573	43.1312	2.48901	96.5411	106.42	109.071	43.9195	30.2254	26.7886	45.4065	99.5467	92.6552	44.8641	34.3329	81.17	52.8228	36.0049	61.1935	64.6641	54.2618	82.6789	67.6207	96.9765	87.9865	40.5574	44.2252	63.1905	78.9061	72.9587	38.8841
GDP-D-glucose phosphorylase 1 [Mus musculus]	1.45538	0.00403075	9.3	10.9	8.5	9	9.6	6.5	6	4.5	7.3	8.2		23.4667	74.1318	43.4298	41.2936	39.7245	2.96133	89.593	94.5218	100.059	47.8027	28.6299	26.8272	41.9785	90.5776	85.5757	40.6834	30.6525	72.863	48.8775	35.6963	53.832	53.5931	51.0451	77.648	57.7322	91.2357	74.0505	38.6933	40.0414	56.7435	70.2957	63.3653	35.6679
fatty acid-binding protein 5 isoform 1 [Mus musculus]	1.4618	0.00424172	817.9	867.5	699.7	736	1040.8	474.2	579.8	599.7	545.1	648.3		28.9834	69.0455	41.0977	40.273	38.4071	2.50744	85.3692	89.3649	95.1988	49.6658	26.5894	25.6929	39.6205	86.524	80.2276	36.9698	28.097	68.8	45.5795	34.4773	49.2331	50.3943	48.1811	73.2891	52.4466	86.9837	67.2102	36.055	36.4221	53.2118	63.9748	58.0501	33.1541
DET1- and DDB1-associated protein 1 isoform 1 [Mus musculus]	1.63723	0.0042564	22.9	28.6	20.9	29	35.8	17.1	19	16.1	14.8	16.8		34.5903	107.975	45.0787	42.5534	45.4881	3.04931	109.38	169.292	151.517	56.5314	31.9687	26.4602	51.0425	123.433	107.231	44.3393	41.449	123.611	61.0877	34.4499	98.6449	68.5033	54.2239	97.5283	85.1706	109.603	115.88	37.9516	48.1824	83.0034	98.2	108.833	42.1887
acylpyruvase FAHD1, mitochondrial [Mus musculus]	1.1739	0.00438294	1607.7	1521.3	1569.4	1531.1	1644.3	1178.3	1325	1513.8	1304.6	1385.7		40.0971	114.534	47.7707	44.3493	46.9956	3.34982	121.467	167.03	153.213	61.6113	34.8828	28.3384	57.1407	141.767	113.887	53.5338	46.6486	129.303	66.7737	36.1116	100.498	71.3535	56.4038	102.683	95.5903	127.322	130.683	43.4039	54.6315	88.27	106.124	114.011	44.1763
protein kinase C and casein kinase II substrate protein 3 isoform X1 [Mus musculus]	0.713376	0.00445414	35.4	48.6	38.1	48.8	30.7	58.4	61.9	58.6	51.8	51.9		45.6128	115.666	48.4435	45.9354	47.4772	3.14602	123.908	166.318	153.347	66.7091	35.3301	29.4321	60.8967	145.937	115.592	55.0922	47.4182	132.094	68.5307	36.7364	96.5986	71.6052	57.5887	104.2	96.2003	133.223	131.136	46.4584	54.2141	88.7247	104.896	113.719	44.0615
zinc finger protein 622 [Mus musculus]	0.77619	0.00450267	151.6	136.6	199.2	188.8	171.4	212.8	233.5	204.6	222.9	218.2		51.2115	79.0319	43.3246	45.8393	39.0286	12.9756	91.6326	99.1511	103.43	62.319	29.7545	27.742	38.5386	89.0207	90.2154	45.6798	31.6138	77.0592	49.8661	34.8739	52.4148	55.7665	46.2023	79.3103	59.6475	93.3208	75.846	39.6434	40.3271	59.7378	67.4617	66.5045	35.6878
putative ribosome-binding factor A, mitochondrial precursor [Mus musculus]	0.723494	0.00451849	37	34	55	42.5	36.9	53.4	53.8	56.5	60.8	59.4		56.7236	67.0151	39.1353	45.2174	36.0429	11.8791	73.4367	79.8908	88.7301	59.4882	25.715	26.4257	31.0507	77.0499	76.3494	36.4024	25.8194	61.4617	45.1039	33.5697	45.5516	48.1477	42.8898	65.544	48.3609	82.9839	56.9753	33.6145	32.0491	50.5809	56.5625	53.3414	31.9239
myoferlin isoform X1 [Mus musculus]	1.22247	0.00454962	13903	13870.6	13593	12671.4	11513.7	9215.3	10928.4	10836.9	10957.5	11684.1		62.2366	59.3999	36.082	42.9802	33.1272	10.3982	65.1344	72.9766	82.0155	56.0799	22.5201	24.1335	27.3844	72.1025	68.2412	29.5165	21.5274	54.944	40.752	30.7117	40.2997	42.9021	40.6904	58.6507	41.1973	77.3638	48.77	29.8509	27.0157	45.6819	50.8292	46.6556	27.3071
DNA polymerase alpha catalytic subunit [Mus musculus]	1.27273	0.00459524	19.4	19	15.7	17.2	16.9	11.5	14.9	14.8	15	13.1
aromatic-L-amino-acid decarboxylase isoform X1 [Mus musculus]	1.2204	0.00460515	418.5	491.6	383	425.8	420.1	337.5	339.5	371.8	330.6	373.3		Figure 6j The levels of glucose, glycerol 3-phosphate(G3P) and phosphoenolpyruvate (PEP) in Ankrd9+/+ and Ankrd9-/- enteroids
methanethiol oxidase [Mus musculus]	0.830445	0.0047039	4176.5	3891.2	4165.2	3821.5	3508.3	4184	4632.9	5196.6	4679.4	4864			Ankrd9 +/+					Ankrd9 -/-
harmonin isoform a1 [Mus musculus]	1.10512	0.00472803	2064.3	2055.5	1955.4	1895	1835	1764.7	1761	1830.2	1721.9	1794.7			sample-1	sample-2	sample-3	sample-4	sample-5	sample-1	sample-2	sample-3	sample-4	sample-5
polypeptide N-acetylgalactosaminyltransferase 1 [Mus musculus]	1.16594	0.00475141	268.2	270	252	271.9	245.5	204.5	210	230.2	249.6	227.2		Glucose	1.67615	0.0896976	1.08198	0.549017	1.60315	1.23333	0.647044	0.449173	0.898026	1.15942
protein RRP5 homolog [Mus musculus]	0.664644	0.00476189	36	34	57.5	33.5	36.2	58.3	67.5	52.6	60.4	57.9		Glycerol 3-phosphate	1.37005	1.20211	0.896315	0.501977	1.02955	0.824455	0.887281	1.13643	0.453061	0.655631
centrosomal protein of 55 kDa isoform X1 [Mus musculus]	0.710299	0.0051342	216	255.9	200.5	227.9	161.1	359.6	303	285.4	282.6	263.7		Phosphoenolpyruvic acid	1.04605	0.994052	1.11286	0.824527	1.02251	1.43946	0.867814	1.0837	0.682351	1.41128
probable ATP-dependent RNA helicase DHX35 isoform c [Mus musculus]	0.770781	0.00516644	13.1	14.8	11.7	10.9	10.7	15.8	17.2	14.1	17	15.3
myosin light chain kinase, smooth muscle [Mus musculus]	1.18832	0.00516897	233.4	223.8	260.5	216.6	264.6	206.2	205.3	194	204.8	198.6
protein-glutamine gamma-glutamyltransferase K isoform X1 [Mus musculus]	0.761203	0.0052645	239.3	245.9	244.8	193.9	248.2	257.9	360.9	315.1	303.3	302.6		Figure 6k The levels of glucose in Ankrd9+/+ and Ankrd9-/- enteroids
protein BUD31 homolog isoform 1 [Mus musculus]	0.77988	0.00542502	135.8	118.6	139.5	135.7	109.2	187.5	163.2	148.5	172.3	147.6			sample-1	sample-2	sample-3	sample-4	sample-5	sample-6	sample-7	sample-8
paraspeckle component 1 isoform 1 [Mus musculus]	0.873878	0.00552342	276.1	283.8	242.5	277.7	244	319.3	289.8	303	305.7	297.4		Ankrd9 +/+	1.14016	1.26475	0.748002	0.994555	0.956686	1.05004	0.845801
glutathione S-transferase P 1 [Mus musculus]	0.842784	0.00582296	5205.1	5461.7	5069.8	5441.3	4137.4	6031.4	5786.3	6236	6036.7	5947.3		Ankrd9 -/-	0.99418	1.23581	0.869329	1.04705	1.10451	1.03496	1.47562	0.98598
tight junction protein ZO-2 isoform X1 [Mus musculus]	0.901034	0.00599494	4808.3	4711.2	5069.1	4911.2	4394.8	5507.8	5443.1	5028.1	5330.5	5209.6
choline-phosphate cytidylyltransferase A [Mus musculus]	1.12395	0.00600227	604	575.6	609.8	524.5	576.9	484.5	534.8	520.1	513.3	519.3
transmembrane protein 134 isoform a [Mus musculus]	0.796908	0.0062731	24.5	19.9	25.3	18.8	24.9	27.1	27.5	31.4	28.1	28.2
elongation of very long chain fatty acids protein 1 isoform X1 [Mus musculus]	1.20595	0.00628609	837.2	850.5	743.5	909.9	745.5	726.8	608.6	661.9	703.8	687.6
RNA-binding protein 14 [Mus musculus]	0.809785	0.0063235	1067.1	1125.2	1227.8	1208.2	974.6	1591.2	1294.2	1300.1	1344.7	1388.8
tumor necrosis factor receptor superfamily member 6 isoform 1 precursor [Mus musculus]	1.49647	0.00639056	49	45.1	42.6	51.2	66.2	29.6	30.6	38.7	39.1	31.8
fumarylacetoacetate hydrolase domain-containing protein 2A [Mus musculus]	0.789943	0.00645454	49.8	59.7	54.7	52.8	48.5	54.3	70.9	72.9	69.8	68.2
quinone oxidoreductase [Mus musculus]	0.821271	0.00646303	93.7	97.8	101.3	84.8	86.5	102.3	129.8	110.6	111.8	110.6
epithelial progenitor 1 precursor [Mus musculus]	1.33388	0.00666607	976.1	867.2	798	1053.3	1135.1	807.2	683.1	734.4	744.3	651.8
ganglioside GM2 activator precursor [Mus musculus]	0.867315	0.00694012	174.9	161.5	167.7	191.1	187.9	200.9	191.8	198.1	206.8	220.6
Golgi SNAP receptor complex member 1 isoform 1 [Mus musculus]	1.123	0.00701458	495.2	509.4	510.8	448.3	480.4	409.6	441.6	458.7	417.2	449.3
acyl-coenzyme A amino acid N-acyltransferase 1 isoform X1 [Mus musculus]	1.15732	0.00704243	1271.3	1281.7	1209.2	1368.6	1340.6	1197.7	1011.7	1182.9	1029.7	1169.7
calreticulin precursor [Mus musculus]	1.0665	0.00716554	21153.4	22063.2	21172.6	21377.4	20512.6	19700.6	19081.1	20212.5	19922.3	20735.4
gamma-glutamyl hydrolase precursor [Mus musculus]	1.2271	0.00730955	91.4	86.4	80.9	87.3	104.1	66.3	69.9	78.6	72.2	79.8
alpha-methylacyl-CoA racemase [Mus musculus]	1.51168	0.00747028	12.7	16.8	12	13.5	9.7	7.6	7.9	8.1	9.6	9.6
tetratricopeptide repeat protein 38 [Mus musculus]	1.08209	0.00765253	443.7	439	439.2	469.9	420	400	399.5	427	405.3	412.2
transmembrane protein 214 [Mus musculus]	1.07436	0.00775574	1505.9	1555.6	1611.1	1561.5	1487.1	1395.8	1420.3	1513.4	1409	1448.3
chloride intracellular channel protein 4 [Mus musculus]	0.815528	0.00778508	268.8	270.8	260	341.3	253	368.4	349.4	329.1	340	322.3
E3 ubiquitin-protein ligase NEDD4 isoform 1 [Mus musculus]	0.783353	0.00791727	169.1	183.5	232.2	181.8	171.7	203.1	253.4	242.2	248.8	250.3
carboxylesterase 1D precursor [Mus musculus]	0.801499	0.00864311	3396.6	3267.4	4326.6	4282.1	4259.5	4527.5	4606.4	5374.1	4859.1	5002.5
alanine aminotransferase 1 [Mus musculus]	1.13616	0.0086683	1821.4	1787.6	1746.4	1896.9	1569.9	1596.3	1547.2	1633.7	1485.8	1501.9
solute carrier family 5 member 4b [Mus musculus]	1.58867	0.00869433	34.8	30.2	42.1	28.2	35.8	13.2	23.9	29.6	18.2	22.8
alpha-adducin isoform X3 [Mus musculus]	1.10566	0.00873177	830	850.2	837.1	751.3	749.7	734.2	724.6	734.5	713.5	727.5
protein FRG1 isoform X1 [Mus musculus]	0.855515	0.00873682	103.8	105.3	102.9	105.9	100.2	137	127.8	109.5	114.3	117
cadherin-1 preproprotein [Mus musculus]	0.953144	0.00884725	8187.8	7961.4	8384.6	8451.2	8514.6	8901	8572.4	8674	8593	8799.3
nuclear factor NF-kappa-B p100 subunit isoform a [Mus musculus]	0.834465	0.00895088	357.1	324.9	411	346.5	294.1	404.8	426.5	403	428.3	414.9
CTP synthase 2 isoform c [Mus musculus]	0.733184	0.00898573	181.7	161.8	233.8	147.9	161	197.8	259.3	246.4	251.3	253.9
dnaJ homolog subfamily B member 4 isoform X1 [Mus musculus]	1.23196	0.00902881	568.8	589.5	517.2	589.5	708.1	511.9	491.9	467.9	484	457.6
glucosamine-6-phosphate isomerase 1 [Mus musculus]	1.34887	0.00917092	38.2	35.6	35.9	49.1	43.8	25.6	28.6	31.9	28.9	35.2
single Ig IL-1-related receptor isoform X1 [Mus musculus]	1.20341	0.00935986	144.7	153.3	143.5	150	178.2	135.6	118.2	127.1	119	139.7
fatty acid desaturase 3 [Mus musculus]	0.809202	0.00941653	180.2	176.5	242.6	174.9	207.2	228.3	251.5	241.2	241.7	250.1
major facilitator superfamily domain-containing protein 9 [Mus musculus]	1.44754	0.00952936	86.8	95.9	89.6	80.9	125.5	52.8	76.6	64.5	69.6	67.2
hypermethylated in cancer 2 protein [Mus musculus]	1.32432	0.0095694	324.7	386.2	304.9	442	373.6	306.8	266.6	241.5	286.2	281.8
pyrethroid hydrolase Ces2e precursor [Mus musculus]	1.23235	0.00957697	6703.7	6524.1	7169.4	5967.1	7226.1	4567.2	5407.8	6269.4	5133	5879.7
hepatocyte growth factor activator isoform X1 [Mus musculus]	0.85975	0.00961406	87.3	81.7	82.9	74.1	93.3	91.5	98.4	106.1	98	93.7
calcium-activated chloride channel regulator 4 precursor [Mus musculus]	1.21412	0.0100703	2056.1	2006.6	1838.5	2035.2	2456.8	1861.3	1658.2	1636.1	1702.7	1702
mitochondrial Rho GTPase 1 isoform X1 [Mus musculus]	1.1012	0.0101189	82.5	85.2	76.5	83.4	83.7	73.8	68.6	77.4	77.9	75.8
14-3-3 protein sigma [Mus musculus]	1.14893	0.0101576	10036.9	10210.2	9688.5	11571.1	11591.9	9419.6	9064.1	9128.4	9102.7	9501
collagen alpha-1(IV) chain precursor [Mus musculus]	1.18536	0.0103002	895	985.7	802.8	833.5	971.6	794.4	766.3	679.6	796.5	749.9
enhancer of mRNA-decapping protein 3 isoform X1 [Mus musculus]	0.77455	0.0107425	117.6	115.7	149.6	140.3	100.7	185.5	150.6	155.4	162.9	151.1
interleukin enhancer-binding factor 3 isoform X1 [Mus musculus]	0.876806	0.0107921	709.3	718.3	833.1	700.8	733.8	778.4	900.4	849.5	860.3	825.9
metal cation symporter ZIP14 isoform X2 [Mus musculus]	1.1342	0.0107986	116.7	120.7	132.2	119.4	132.2	118.6	111.4	110.8	100.7	106.2
heterogeneous nuclear ribonucleoprotein M isoform a [Mus musculus]	0.765507	0.0111235	5705.1	6137.4	6893.4	6431.1	4217.2	8794.4	7795.5	7176.1	7441.4	7177.9
receptor tyrosine-protein kinase erbB-3 precursor [Mus musculus]	0.818559	0.0113688	515.5	493.6	481.5	387.5	428.6	483.8	575.5	602.9	587.9	567.9
sodium bicarbonate cotransporter 3 isoform 11 [Mus musculus]	0.797083	0.0113953	453.5	420.3	586.4	615.1	504.3	661.3	591.6	666.2	644.1	673.1
40S ribosomal protein S23 [Mus musculus]	0.765187	0.0115351	923.1	948.2	1183.9	958.4	640.8	1232	1209.8	1263.4	1201	1176.5
unconventional myosin-VI isoform X5 [Mus musculus]	0.612301	0.011772	44.4	46.7	92.5	92.6	58.3	138	103.1	95	104.9	105.3
FYVE and coiled-coil domain-containing protein 1 isoform X1 [Mus musculus]	0.778789	0.0118624	131.8	145.2	197.1	143.5	135.1	173.4	197.6	191.8	208.3	195.4
interferon-inducible double-stranded RNA-dependent protein kinase activator A isoform X1 [Mus musculus]	0.807146	0.0119021	333.5	349.4	341.4	244.5	265.1	369.2	375.7	395.6	363.8	396.1
plasma alpha-L-fucosidase isoform X1 [Mus musculus]	1.11009	0.0120912	271.6	263.8	288	259.8	283.1	222.7	255.4	252	242.7	258
low-density lipoprotein receptor isoform 1 precursor [Mus musculus]	1.11311	0.0121096	855.4	833.7	845.6	952.8	862.3	828	724	798.8	769	788
enoyl-[acyl-carrier-protein] reductase, mitochondrial isoform X1 [Mus musculus]	1.16615	0.0121116	272.4	322.6	296	346.8	316.1	277.7	269.5	262.6	247.1	275.6
GATOR complex protein WDR59 isoform 1 [Mus musculus]	0.704922	0.0122123	64.4	64	90.3	66.3	38.7	85.7	91.6	98.2	93	90.7
acylcarnitine hydrolase precursor [Mus musculus]	1.42737	0.0123182	2412.7	2363.4	2325.1	2797.2	3652.5	1989.5	1835.7	1841	1863.9	1963.5
persulfide dioxygenase ETHE1, mitochondrial isoform X1 [Mus musculus]	1.13154	0.0124475	737.7	782.1	737.4	798.8	691.9	627	619.6	692.8	651.1	721.7
protein FAM114A2 isoform X3 [Mus musculus]	0.905401	0.0124858	422.8	389.3	448.9	423.9	420.7	450.3	486.5	457.2	490.6	441
breast cancer anti-estrogen resistance protein 1 isoform A [Mus musculus]	1.13216	0.0125026	329.3	336.5	288.5	315.7	319.1	307.4	289.2	278.1	262	266.9
stromal interaction molecule 2 isoform 1 precursor [Mus musculus]	0.81726	0.0129933	223.1	226.1	300.2	294.5	237.4	297.4	303.1	314.5	322.3	330.5
trafficking protein particle complex subunit 12 isoform X1 [Mus musculus]	1.10941	0.0131059	250.8	260.6	238.5	249.6	263.9	223.5	241.1	207	241.8	225.4
glyoxalase domain-containing protein 5 [Mus musculus]	1.12282	0.0131454	153.3	163.9	164.6	147.6	175.1	140.6	149.2	149.6	134.7	142.4
transcription elongation regulator 1 isoform X1 [Mus musculus]	0.898329	0.0131637	1117.2	1048.5	1231.7	1208.4	1049.9	1254.3	1225	1278.5	1292.7	1245.3
pre-mRNA-processing factor 39 isoform 1 [Mus musculus]	0.825648	0.0132481	32.4	36.8	36.8	34.3	31.6	46.1	41.3	44.4	42.1	34.3
apolipoprotein A-IV precursor [Mus musculus]	1.93282	0.013308	8153.6	8028.7	8657	11282.4	16075	7124.6	4850.1	4929.3	4678.9	5422.5
astrocytic phosphoprotein PEA-15 isoform X1 [Mus musculus]	1.36305	0.0137378	156.8	158.9	149.4	168.2	227.6	137.5	123.7	116.5	124.8	129.1
FTS and Hook-interacting protein isoform X1 [Mus musculus]	0.83795	0.0138404	171.3	174.2	219.5	207.1	180.9	221	250.7	223.2	232.1	210.3
regulating synaptic membrane exocytosis protein 2 isoform X1 [Mus musculus]	1.19677	0.013925	24.1	23.3	21.2	21.6	21.1	20.2	16.4	21	19.3	16.1
trehalase isoform 1 precursor [Mus musculus]	1.38448	0.0140407	119.3	129.2	132.4	139.3	186.3	90.8	110	105.1	92	112.4
large neutral amino acids transporter small subunit 1 [Mus musculus]	0.864164	0.0141532	317.5	279.8	301.1	337.3	267.6	317.6	343.2	354.3	366.2	358.3
adenylyl cyclase-associated protein 1 [Mus musculus]	1.10522	0.0142437	6672.9	6383.6	6512.2	7448	7130.5	6228.2	6057.2	6305.8	6016.5	6288.6
TGF-beta receptor type-2 isoform 1 precursor [Mus musculus]	0.879351	0.0144315	68.9	67.7	68.3	62.3	68.8	74.3	80.3	66.9	81.8	78.8
2'-deoxynucleoside 5'-phosphate N-hydrolase 1 [Mus musculus]	1.11004	0.0144982	81	83.3	80.5	81.7	78	73.4	64.7	79.6	71.7	75
rho GTPase-activating protein 18 [Mus musculus]	0.877406	0.0148229	1182.2	1170.3	1196.2	1147.8	929.6	1248.8	1309.7	1305.7	1277.5	1270.5
WAP four-disulfide core domain protein 2 isoform 1 precursor [Mus musculus]	0.45628	0.0149442	8.2	7.9	10.2	28.4	31.4	52.8	31.8	34.7	39.7	29.7
oxysterol-binding protein-related protein 10 [Mus musculus]	0.784393	0.0150598	19.3	22.8	18.2	20.9	16.3	27.6	19.8	25.1	25.5	26.3
rho guanine nucleotide exchange factor 12 isoform 1 [Mus musculus]	0.872716	0.0152536	191.6	214.4	215.3	223.7	172.5	239.6	235.9	233.7	228.1	228.6
kininogen-1 isoform 2 precursor [Mus musculus]	0.758297	0.0154313	581.3	494.6	724.7	790	622	859.9	907.5	780.2	959.3	729.7
aldo-keto reductase family 1 member B7 [Mus musculus]	0.839551	0.0154637	425	411.8	370.6	382.2	325.5	414.2	460.4	503.3	426	477.2
GTP cyclohydrolase 1 [Mus musculus]	1.15696	0.0158296	359	369.6	302.4	361.6	305.7	305.6	292.8	282.3	293.1	294.1
neuronal tyrosine-phosphorylated phosphoinositide-3-kinase adapter 1 isoform 1 [Mus musculus]	1.09555	0.0158423	172.5	172.6	156.2	181.1	166.1	154.6	150.9	161.2	147.9	159.9
peroxidasin homolog precursor [Mus musculus]	0.633042	0.016234	690.3	642.7	804.6	483.2	348.8	816.4	1173.9	829.6	1089	782.1
carboxypeptidase Q precursor [Mus musculus]	1.21174	0.0165966	252.6	258	232.9	229.6	216.1	157.9	191.1	228.4	200.4	203.6
receptor expression-enhancing protein 3 isoform 1 [Mus musculus]	1.09836	0.016631	172	169.1	164.1	156.2	167.2	145.5	152.3	149.5	141.5	165.6
survival motor neuron protein isoform X1 [Mus musculus]	0.658741	0.0166348	60.3	47.5	105.1	82.9	50.5	87.3	111.1	114.7	107.8	104.8
transducin-like enhancer protein 4 isoform 1 [Mus musculus]	0.737889	0.0168395	31.7	25	34.8	25.7	27.5	49	32.5	38.6	34.9	41.1
eukaryotic translation initiation factor 3 subunit I [Mus musculus]	0.848931	0.0169482	1057.5	1074.5	1300.1	1068.9	937	1208.1	1302.2	1328	1337.2	1230.2
sulfate transporter [Mus musculus]	1.16581	0.0169988	420.7	417	397.3	362.6	339.4	315	332.7	338.7	311.7	363.4
protein Wiz isoform X1 [Mus musculus]	0.820201	0.0173122	52.7	48.6	63.2	61.7	43.4	69.2	64	67.4	65	63.1
dehydrogenase/reductase SDR family member 4 isoform 1 [Mus musculus]	1.24775	0.0173685	3348.3	3218.4	3485	2533.4	3093	2064.1	2524.1	2773.9	2453.3	2749.7
ERO1-like protein alpha precursor [Mus musculus]	0.825605	0.017429	8724.8	8320.9	10849.7	10366.3	10309.8	10144	11331.9	12710.6	12075.6	12569.3
multidrug resistance-associated protein 5 isoform X1 [Mus musculus]	0.664697	0.0174828	32	31.4	48.7	26.7	29.9	36.6	61	50	48.8	57.4
cytosolic phospholipase A2 isoform 1 [Mus musculus]	0.642707	0.0175544	160.9	155.7	183.3	102.4	160.4	137.3	268.8	257.8	260.8	262
nucleolar protein 4-like isoform 2 [Mus musculus]	0.853347	0.0177021	117.5	122.1	133.3	128.4	99.2	143	138.1	127.9	145.5	149.2
creatine kinase B-type [Mus musculus]	1.17442	0.0177296	4476.3	4842.4	4480.6	3981.2	3660.6	3469.9	3700.9	3750.3	3628.6	3707
serine/threonine-protein phosphatase 5 [Mus musculus]	1.06492	0.0179293	2051.2	2055.1	2065.6	2161.7	2081.6	1900.7	1940.7	2093	1877.8	1968.1
D-3-phosphoglycerate dehydrogenase [Mus musculus]	0.877158	0.0179573	3133.2	3077.7	3513.9	3159.4	2687.9	3296	3649.7	3552.3	3644.2	3610.7
heat shock-related 70 kDa protein 2 isoform X1 [Mus musculus]	1.25448	0.0184567	168.8	190.7	162	191.1	142.2	163.9	125.7	127.3	126.3	138.2
mitochondrial uncoupling protein 2 isoform X1 [Mus musculus]	0.731068	0.0185307	121.4	102.3	147.6	103	80.8	124.7	156.7	157.1	146.1	174.7
fructose-1,6-bisphosphatase 1 [Mus musculus]	0.633971	0.0185663	306.4	258	270.1	188	239.8	246.9	403.5	530.7	384.3	425.7
lysosomal acid lipase/cholesteryl ester hydrolase precursor [Mus musculus]	1.18202	0.0186146	176.1	195.7	187.6	172	191.4	127.4	168.1	175.5	147.5	162.2
insulin receptor substrate 2 [Mus musculus]	0.675023	0.0186226	29.9	41.8	26.7	29.5	17.5	49.4	43.1	38.1	35.9	48.9
MLV-related proviral Env polyprotein-like isoform X2 [Mus musculus]	1.34653	0.0187612	56.7	56	49	62.2	78.8	46.9	49.8	43.3	45.1	39.7
cytosolic 5'-nucleotidase 1A [Mus musculus]	1.21941	0.0188222	221.1	218.1	184	195.5	160	147.4	160.6	157.1	169.1	168.4
sec1 family domain-containing protein 2 isoform a [Mus musculus]	0.873718	0.0189123	54.5	59.8	54.7	52.2	51.4	60.5	68.6	55.7	61.2	66
EF-hand domain-containing protein D2 [Mus musculus]	0.944222	0.0189715	1260.6	1307	1242.7	1228.5	1175.5	1322.1	1338.3	1321.2	1266	1333.8
sodium/glucose cotransporter 1 [Mus musculus]	1.17689	0.0199228	3643.4	3209.4	3412.7	3934.5	4139	3323.6	3046.3	3324.3	2900	2988.4
long-chain fatty acid transport protein 4 [Mus musculus]	1.16189	0.0202189	1178.3	1155.5	1161.9	973.9	951.1	934.2	908.7	982.4	893.2	946.9
thymocyte nuclear protein 1 isoform X1 [Mus musculus]	1.0797	0.0203908	392.2	396	370.6	374.8	395.4	359.6	325	364.7	369.1	368.2
syndetin isoform 1 [Mus musculus]	1.25478	0.0205687	38.1	42.8	39.2	30.3	33.3	25.1	30.4	27.6	33	30.3
glutathione synthetase isoform X1 [Mus musculus]	1.10253	0.020675	4406.3	4374.9	4029.8	4756	4260.7	3993.6	3778.4	4156.2	3781.4	4088.2
vasculin-like protein 1 isoform X1 [Mus musculus]	0.674961	0.020759	6.2	5.9	10.1	9.5	11.7	13	9.3	13.8	14	14.2
chromodomain-helicase-DNA-binding protein 2 [Mus musculus]	0.769815	0.0210868	116.6	110	121.4	85.9	73.1	145.6	130.9	114.5	133.7	133.9
carboxylesterase 2-like precursor [Mus musculus]	1.19104	0.0211634	1477.8	1609.9	1431.8	1898.9	1489.5	1322.5	1229.7	1360.5	1341.5	1385.3
sedoheptulokinase [Mus musculus]	1.14325	0.0211682	135.8	126.8	131.6	112	117.1	103.8	110.9	113.1	99.9	117.5
protein cereblon isoform 2 [Mus musculus]	1.38356	0.0211905	78.2	73.3	54.2	59.1	48.3	42.8	43.7	50.8	39.4	49.6
mothers against decapentaplegic homolog 3 [Mus musculus]	0.721918	0.0213042	189.2	154.8	278.5	310.7	199.2	286.8	316.3	300.7	331.9	332.9
poly(A)-specific ribonuclease PARN isoform 1 [Mus musculus]	0.822418	0.0213502	52.7	50.7	56.4	55.8	45.6	75.7	61.7	62.6	63.2	54.4
nucleolar protein 58 [Mus musculus]	0.813542	0.0220449	609.1	587.4	626	440.3	446.7	620.4	702.2	633.1	688.9	685.9
eukaryotic translation initiation factor 2 subunit 3, Y-linked isoform 1 [Mus musculus]	1.25695	0.022166	172.5	158.6	158.8	113.5	147.5	102.9	121	123	124.2	126.3
cytochrome P450 4B1 [Mus musculus]	0.726136	0.0223443	278.5	270	236.6	409.2	228.2	463	349.3	397.3	367.1	382.3
pre-mRNA-splicing factor SYF1 [Mus musculus]	0.853323	0.022479	69.8	73.9	69	69.2	53.2	77.6	83.9	76.1	82.1	73
H/ACA ribonucleoprotein complex subunit DKC1 isoform 1 [Mus musculus]	0.85539	0.023017	852.2	868	986.2	771.2	752.9	876.7	1026.7	1005.4	990.8	1046.1
tetratricopeptide repeat protein 14 isoform X2 [Mus musculus]	0.701729	0.0231595	13.8	13.7	27.7	21.5	20.7	23.4	28.9	30.9	29.5	26.1
laminin subunit gamma-2 isoform X1 [Mus musculus]	0.78757	0.0233768	1445.9	1387.5	1386.5	1455.3	1137.2	2092.4	1793.1	1387.6	1793.8	1583
N-lysine methyltransferase SETD6 isoform 1 [Mus musculus]	1.38894	0.0234705	31.3	35.7	26.3	38.7	33.7	16.8	28.2	20.7	22.5	31.1
sodium/hydrogen exchanger 2 precursor [Mus musculus]	1.45261	0.0236515	28.4	28.2	29.8	19.9	30.1	11.9	25.4	16.3	22.8	17.5
RNA-binding protein with multiple splicing isoform X2 [Mus musculus]	0.767613	0.0239658	26	23.6	40.5	25.3	30.6	40	40	35.5	38	36.7
protein O-glucosyltransferase 2 precursor [Mus musculus]	0.861631	0.0240608	74.2	64.5	74.8	63.9	68.2	87.8	76.7	82.5	69.4	84.7
poly [ADP-ribose] polymerase 1 [Mus musculus]	0.895511	0.0242661	926.4	943.5	1031.9	1159	1028.3	1093	1135.1	1155.1	1146.4	1153.3
electrogenic sodium bicarbonate cotransporter 1 isoform d [Mus musculus]	0.880849	0.0243003	844.3	824.9	810	793.1	637.7	909.1	882	860.4	908	879.4
zinc finger protein 512 isoform 1 [Mus musculus]	0.698812	0.0243203	13.6	15	25.1	24.5	21.8	23.5	26.9	26.5	34.6	31.6
CLIP-associating protein 2 isoform X1 [Mus musculus]	0.796682	0.0244252	85.6	111.7	134.4	132.4	102.5	125.4	150.9	138.8	153.1	143
cytochrome c oxidase subunit 7A1, mitochondrial isoform X1 [Mus musculus]	1.27882	0.024702	101.8	101.9	129.2	125.9	145.7	107.4	101.7	90.1	82.7	90.8
carbonic anhydrase 2 [Mus musculus]	0.918173	0.0247186	3110.6	2870.3	3252.8	3062	3100.6	3079.3	3281.9	3501.7	3438.8	3466.7
anoctamin-10 isoform 1 [Mus musculus]	1.1433	0.024752	189.5	218.4	179.1	198.2	175.4	164.5	158.7	161.2	177.7	178.1
echinoderm microtubule-associated protein-like 4 isoform X1 [Mus musculus]	0.968675	0.0247641	4196.8	4165.6	4049.4	4019.8	4024	4207	4173.5	4325.6	4160	4251
ER membrane protein complex subunit 8 [Mus musculus]	0.889269	0.0248622	707.5	699.8	770	712.3	596.6	755.2	756.2	831.8	779.3	797.8
glycerol-3-phosphate dehydrogenase [NAD(+)], cytoplasmic [Mus musculus]	1.22449	0.0250346	7318.3	7330.6	6607.6	5693.6	5668.8	4738.7	5177.5	6022.3	5019.3	5681
ubiquitin-conjugating enzyme E2 N isoform X1 [Mus musculus]	1.05291	0.0250851	2217.6	2343.7	2224.6	2264.2	2143.1	2078.3	2167.3	2135.1	2061.9	2188.1
40S ribosomal protein S18 [Mus musculus]	0.809616	0.0253921	5540.9	5587.8	7140.3	5588.9	4631.6	5975	7396.6	7473	7289.5	7054.8
fatty acid-binding protein, intestinal [Mus musculus]	1.86628	0.0256874	2810.4	3150.6	2967.8	3902.8	6271.3	2385.2	1914.9	1998.1	1796.5	2141.1
inhibitor of growth protein 2 [Mus musculus]	1.26607	0.0257338	41.2	50.5	47.8	55.1	59.5	35.9	39.5	34.5	43.9	46.9
nudC domain-containing protein 3 isoform 1 [Mus musculus]	0.859091	0.0258567	15.4	16.5	15.2	16	12.5	18.6	18.1	18.9	16.3	16.1
YEATS domain-containing protein 4 [Mus musculus]	0.819338	0.0259765	14.2	15.1	11.4	13.2	10.5	13.5	16.8	15.5	16.4	16.4
lysine-specific demethylase 3B [Mus musculus]	0.846764	0.0263363	175.1	190.3	162.9	153.8	129.1	194	180.8	189.8	200.8	192.6
protein KHNYN [Mus musculus]	0.790963	0.0264847	223	192.6	249.3	163.4	169.5	215	280.2	254.8	249.9	261.6
myotubularin isoform 1 [Mus musculus]	1.08823	0.0265345	439.5	460.2	410	397.2	435.5	400.7	377	404	380.3	406.7
E3 SUMO-protein ligase RanBP2 [Mus musculus]	0.752904	0.0268167	1599.2	1616.2	1607.2	1111.9	923.4	1791.7	2109.9	1647.2	1780.6	1779.2
importin subunit alpha-7 isoform X1 [Mus musculus]	0.711061	0.0269495	250.5	217.7	434.3	279.1	317.6	321.4	442.3	453	446.2	445.5
60S ribosomal protein L21 [Mus musculus]	0.739466	0.0275795	1531.3	1513.2	2610.1	2240.9	1413.2	2367.7	2682	2560.2	2523.4	2455.1
mothers against decapentaplegic homolog 5 isoform X1 [Mus musculus]	0.836122	0.0276055	95	81.1	88.9	101	68.7	115.3	103.6	99.4	101.6	100
mediator of RNA polymerase II transcription subunit 4 [Mus musculus]	0.847955	0.0276746	53.1	62.6	55.3	54.9	45.7	72.7	63	59.7	65.4	59.5
myosin light chain kinase 2, skeletal/cardiac muscle [Mus musculus]	0.812937	0.0278187	58.7	51.6	68.2	50.1	50.4	56.2	73.3	74.6	70.8	68.3
cytochrome P450 2D26 [Mus musculus]	1.23706	0.0281444	559.9	515.1	533.1	397.1	580	355.7	422	468.1	405.4	438.6
rab9 effector protein with kelch motifs isoform 1 [Mus musculus]	1.23553	0.0283499	71.2	80.3	57.3	71.4	57.1	59.9	50.6	56	51.1	55.4
cytochrome c oxidase subunit III (mitochondrion) [Mus musculus castaneus]	0.640351	0.0286032	20.5	23.6	24.5	31.4	16.8	28.5	31.2	32.3	37.9	52.5
galectin-3 [Mus musculus]	1.22899	0.0286096	4106.1	4478.9	3266.3	4189.9	3507.4	3779.8	3064.5	3001.5	3149.3	2911.1
NAD(P)H dehydrogenase [quinone] 1 isoform X1 [Mus musculus]	1.11058	0.0286475	3197.9	3280.8	3068.7	3365.8	2911.9	2965	2628.9	3013	2645.9	2996.6
glutathione S-transferase kappa 1 [Mus musculus]	1.19711	0.0290785	2494.5	2430.5	2731.5	2146.6	2172.5	1669.6	1951.6	2201.6	1953.6	2227.4
heterogeneous nuclear ribonucleoprotein A1 isoform b [Mus musculus]	0.927144	0.029362	1078	1133.2	1138.6	980.9	1080.3	1151.5	1177	1138.6	1147.1	1222
galectin-2 [Mus musculus]	1.10783	0.0294271	9095.9	10198.6	8631.5	8415.5	8849.8	7894.1	8501.7	8275.5	8220.9	7900.5
oxysterol-binding protein-related protein 8 isoform a [Mus musculus]	0.859427	0.029724	168.2	159.7	163.4	183.1	132	188.9	191.6	173.5	178.9	205.4
proline dehydrogenase 1, mitochondrial precursor [Mus musculus]	0.818053	0.0297423	151.7	155	146.2	149.2	93	172.9	168.7	166.5	166.8	174.8
carbamoyl-phosphate synthase [ammonia], mitochondrial isoform X1 [Mus musculus]	1.15939	0.0298958	710.2	695.5	794.1	629.2	662.5	628.2	596.8	632.2	641.5	512.8
diacylglycerol lipase-beta [Mus musculus]	1.2252	0.0300972	51.7	54.1	42.2	58.8	58.7	39.1	47.2	38.7	42.5	49.2
carboxypeptidase D precursor [Mus musculus]	1.15283	0.0301332	951.8	955.9	939.3	1087.2	1183	881.1	835.3	942.8	866.8	912.8
heat shock 70 kDa protein 4L isoform X1 [Mus musculus]	0.951415	0.0304712	2859.8	2795.5	2790.4	2851	2640.3	2819.7	2861.3	2983.3	2978.1	3006.3
probable ATP-dependent RNA helicase DDX23 [Mus musculus]	0.893804	0.0306109	1629.2	1748.2	1845.2	1873.4	1535.2	2079.6	1827.7	1851.6	1966	1931.8
FACT complex subunit SPT16 [Mus musculus]	0.873256	0.0307532	1604.6	1490	1752.6	1716.7	1329.2	1966.4	1744.7	1795.5	1752.7	1779.4
mothers against decapentaplegic homolog 4 isoform 1 [Mus musculus]	0.587011	0.0308245	23.7	18.9	72.4	41.3	55.2	50.6	78.4	71.7	79.9	79.7
40S ribosomal protein S17 [Mus musculus]	0.808667	0.0313705	1021.2	1006.9	1555.2	1406.2	1254.7	1418.4	1627.9	1594.7	1578.3	1502.3
mitogen-activated protein kinase 7 isoform X1 [Mus musculus]	0.766355	0.0316767	10.3	8.3	11.4	14.3	13.1	15.7	14.3	12	16.4	16.5
2',3'-cyclic-nucleotide 3'-phosphodiesterase isoform 2 [Mus musculus]	0.789526	0.0325177	82	73.7	111.3	123.8	84.1	126.5	114.7	117.2	120.1	123
lysM and putative peptidoglycan-binding domain-containing protein 3 isoform X1 [Mus musculus]	1.31912	0.0325737	16	18.3	18.7	26.9	22.2	15.7	15.1	15	15.3	16.3
ribosome biogenesis protein BRX1 homolog [Mus musculus]	0.760782	0.0328784	65.4	57.3	71	69.1	40.6	86.8	86.7	64.2	89	72.1
actin-histidine N-methyltransferase isoform 1 [Mus musculus]	0.897106	0.0328918	288.3	254.3	322.2	286.4	317.9	314	328.2	322.6	340.2	332.6
apolipoprotein A-I preproprotein [Mus musculus]	1.59983	0.0330589	15210.2	17183.1	14914.7	20981.1	29411.9	15688.6	11274.5	10595.3	11002	12509.4
transmembrane gamma-carboxyglutamic acid protein 2 isoform X1 [Mus musculus]	1.33198	0.0330762	26	25.8	33.8	22.3	22.9	15.6	17.5	19	23	23.1
unconventional myosin-Ib isoform X1 [Mus musculus]	0.819814	0.0333088	1052.8	1011.2	1179.2	898.6	827.5	1012.5	1343.7	1241.2	1306.9	1157.2
desmoglein-2 preproprotein [Mus musculus]	0.873629	0.0338166	1170.6	1296	1360.5	1523.6	1261.8	1659.7	1542.9	1380.7	1523.6	1462.1
nucleolar GTP-binding protein 2 isoform X1 [Mus musculus]	0.681102	0.0339734	22.4	19.7	23.1	8.7	12.6	22.2	22.4	27.7	29.3	25.4
protein ITPRID2 isoform X1 [Mus musculus]	0.771309	0.034093	427.9	481.9	437.4	331.8	268.4	476.7	579.8	458.2	537.3	472.8
low-density lipoprotein receptor-related protein 6 precursor [Mus musculus]	0.71405	0.0341571	19.5	22.9	16.6	19.5	7.9	24.9	27.3	22.8	24.1	21.9
regulator of chromosome condensation isoform 1 [Mus musculus]	0.907631	0.0344261	1081.7	995.5	1158.3	1016.6	951.8	1101.9	1134.7	1149.5	1123.8	1223.6
activity-dependent neuroprotector homeobox protein isoform 1 [Mus musculus]	0.836378	0.0346629	103.8	120.3	104.4	116.5	81.5	141.8	117.7	121.2	129.3	119.5
DENN domain-containing protein 2D isoform 1 [Mus musculus]	0.609032	0.034719	10.4	12.1	32.3	20.7	18.9	20.8	34.4	29.9	33.2	36.7
probable ATP-dependent RNA helicase DDX5 [Mus musculus]	0.784446	0.034734	3857.8	3936.6	4193.4	3606.9	2218.9	5179.6	4436.2	4236.6	4464.6	4391.5
tax1-binding protein 1 homolog isoform 1 [Mus musculus]	0.80286	0.0347366	793.2	724.4	733	629.2	455.6	863.6	894.7	762.6	857.4	776.1
calcium-activated chloride channel regulator 1 precursor [Mus musculus]	0.870067	0.0348589	2028.4	1853	1732.4	1630.8	1806.1	2004.7	2331.2	2092.2	2150.1	1824.1
protein PAT1 homolog 1 [Mus musculus]	0.855002	0.0350503	123.7	137.1	139	117.5	98.9	145.1	154.4	130.7	143.6	146.9
nuclear receptor coactivator 2 isoform X1 [Mus musculus]	0.761496	0.0353952	20.6	20.3	19.9	21.7	15.2	30.8	21.1	20.5	29.9	26
peptidoglycan recognition protein 1 precursor [Mus musculus]	0.852451	0.0354386	261.4	251.3	217.2	275.7	211.7	324.8	265	282.8	290.9	264.5
ATP-dependent RNA helicase DDX1 [Mus musculus]	0.881501	0.0355274	1769.8	1786.6	2038.4	1720	1487.6	1875.2	2062.8	2038.1	2022.1	1987.5
GTPase-activating protein and VPS9 domain-containing protein 1 isoform X1 [Mus musculus]	0.756599	0.0355398	230.7	198.7	227.4	163.4	154.3	184.6	287.7	288.2	270.6	256.9
nuclear RNA export factor 1 isoform 1 [Mus musculus]	0.797412	0.035541	346.1	333.3	430.1	342.2	255	503.8	414.9	384.6	428.3	408.7
mitochondrial amidoxime reducing component 2 isoform 1 precursor [Mus musculus]	1.16535	0.0356572	6279.7	6143.1	7063.4	5901.4	6761.2	4526.6	5398.8	6243.7	5460.3	5957.8
sequestosome-1 isoform 2 [Mus musculus]	0.924063	0.0357604	150.3	155.9	141.9	165.3	165.4	168.2	174.5	160.9	172.2	167
serine/threonine-protein kinase PAK 4 isoform X1 [Mus musculus]	0.868858	0.0358487	283.7	278.6	344.6	370.3	340.7	376.4	389.2	351.1	383.5	361.9
AT-rich interactive domain-containing protein 1B isoform X1 [Mus musculus]	0.835249	0.0360808	195.5	178.7	200.4	188.7	130.5	198.6	209.3	205.3	229.4	227.5
alpha-1,3-mannosyl-glycoprotein 4-beta-N-acetylglucosaminyltransferase B precursor [Mus musculus]	0.808677	0.0362352	49.8	46.1	49.5	52.6	29.4	56.5	53.6	55.9	55.2	60
galectin-1 [Mus musculus]	0.696975	0.0363881	93.7	86.5	75.4	48.9	71.1	78.6	141.9	97.7	116.6	104.1
SWI/SNF-related matrix-associated actin-dependent regulator of chromatin subfamily E member 1 [Mus musculus]	0.909933	0.0366587	431.9	446.8	466.6	470	386.1	515.2	483.1	464.6	480.6	475.8
histone acetyltransferase p300 isoform X1 [Mus musculus]	0.837121	0.0368639	44.8	32.2	45.2	38.7	38	42.5	44.4	53.7	48.7	48.3
alpha-(1,6)-fucosyltransferase isoform X1 [Mus musculus]	1.07891	0.0369765	762.5	727.3	792.8	824.2	732.6	720.9	708.8	751.9	705.8	671.2
general transcription factor 3C polypeptide 5 isoform a [Mus musculus]	0.801029	0.0371069	70.3	68.3	78.3	58.8	66.9	62.7	96.8	94.1	85.2	88.9
kinesin-like protein KIF1C isoform X1 [Mus musculus]	0.785201	0.0371855	254.7	234.2	241.3	181.7	137.6	245.2	274.3	258.1	285	274
rapamycin-insensitive companion of mTOR isoform X1 [Mus musculus]	0.725463	0.0373908	50.2	50.7	51.6	32.8	22.4	53.1	55	60	64.4	53.8
plasma membrane calcium-transporting ATPase 1 isoform X1 [Mus musculus]	0.875322	0.0373995	4249	4143.9	4421	3950.3	3277.7	4123.4	4626.1	4710.7	4723.7	4712.7
cytidine and dCMP deaminase domain-containing protein 1 isoform 1 [Mus musculus]	1.30184	0.0376312	75.9	82.3	75.5	71.7	112.1	55.5	70.9	63.4	63.7	67.2
ras-related protein R-Ras2 [Mus musculus]	0.800201	0.0376974	1088.2	1023.9	1306.3	918.6	906.4	1008.1	1416.4	1377.9	1389.8	1360.4
pre-mRNA-splicing factor 38B isoform 1 [Mus musculus]	0.850253	0.0377384	686.7	673.5	962	855.6	815.5	875.2	973.5	945.1	952.1	950.7
nidogen-2 precursor [Mus musculus]	0.833373	0.0380813	613.3	641.1	521.5	533.6	478.3	698.8	717.6	554.6	737.9	636.3
protein CMSS1 isoform X1 [Mus musculus]	1.09871	0.0381514	54.6	53.6	49.7	55.1	50.8	44.6	49.4	44.6	53	48.5
retinol dehydrogenase 14 [Mus musculus]	1.2041	0.0382238	146	161.9	121.7	153	115.9	111.8	125.4	106.3	115.5	121.1
disabled homolog 2-interacting protein isoform 2 [Mus musculus]	0.945317	0.0383045	285.6	290.7	280.9	269.4	299.6	302.5	300	309.7	310.3	286.2
signal recognition particle receptor subunit alpha [Mus musculus]	0.873822	0.0383819	963.2	1015.2	1254.4	1279.6	1077	1275.4	1236.8	1272.7	1285.3	1326.3
dual specificity mitogen-activated protein kinase kinase 1 [Mus musculus]	0.895561	0.0388835	775.4	806.2	903.9	822.2	684.8	921.6	902.9	887.7	845	900.9
lysophospholipase-like protein 1 [Mus musculus]	1.58487	0.0389117	31.8	28.4	20.6	48.4	42.6	23.6	19.8	17.8	24.7	22.5
ubiquitin-like protein 4A [Mus musculus]	1.3414	0.0394063	130.5	189.5	121.9	166	201.5	141.4	108.6	112.8	115.5	125.1
serine/threonine-protein kinase MARK2 isoform X1 [Mus musculus]	0.867136	0.0397176	538	530.8	546	506	391.9	536.3	600.2	584.2	611.1	565.9
coiled-coil and C2 domain-containing protein 1A isoform 1 [Mus musculus]	0.774971	0.0399165	77.6	55.7	78.8	69.8	55.6	64.2	92.7	100.7	91.8	86.1
transmembrane protein 106A [Mus musculus]	1.2901	0.0399419	148.2	132.6	143.2	162.2	212.5	120	119.6	128.3	113.2	138
NFU1 iron-sulfur cluster scaffold homolog, mitochondrial isoform X1 [Mus musculus]	1.17136	0.0400391	298	322.9	262.3	315.9	365.6	271.4	257.1	255.5	254.5	297.3
cytochrome c oxidase assembly protein COX14 [Mus musculus]	1.10914	0.0401299	762.9	721.7	789.9	700.1	758.1	609.1	634.3	755.6	669.8	696.6
protein Hook homolog 3 isoform X1 [Mus musculus]	0.8602	0.0403855	62	48.5	57.7	66	67.3	63.9	69	70.2	77.3	70.1
DNA replication licensing factor MCM2 [Mus musculus]	0.83182	0.0404306	234	231	242.6	194.6	160.7	225.5	277.2	265.7	256.2	253.2
transmembrane protein 254 isoform 1 [Mus musculus]	0.79513	0.0404571	76	86.9	72	59	101.2	84.9	103.5	105.9	94.2	108.4
tyrosine-protein kinase Mer isoform X1 [Mus musculus]	1.34472	0.0405731	67	72.3	68.7	47.6	47.5	35	40.1	52	46	52.3
protein SCO2 homolog, mitochondrial [Mus musculus]	1.28653	0.0407697	29.1	30.9	26	35	36.6	19.2	21.1	25.4	31.6	25.2
brefeldin A-inhibited guanine nucleotide-exchange protein 1 [Mus musculus]	0.834779	0.041078	955.9	961.2	1122.5	873.1	793.2	913.4	1180	1186.1	1180.1	1177.7
talin-2 isoform X2 [Mus musculus]	0.893252	0.0411863	374.1	354.4	394.8	426.3	349.9	409.1	473	420.9	404.8	418.7
adapter molecule crk isoform 2 [Mus musculus]	1.08445	0.0413684	483.9	490.3	470.6	521.5	476.1	400.6	453.4	464.9	459.7	473.6
cytosolic purine 5'-nucleotidase isoform 1 [Mus musculus]	1.08419	0.0414071	270.7	278.4	251.5	261.4	245.1	223.1	241.4	259.4	240.1	241.6
calcineurin B homologous protein 1 [Mus musculus]	1.08356	0.0414681	1834.9	1847.5	1938	1899	1846.2	1546.8	1676.3	1830	1730.9	1859.4
ketohexokinase isoform 1 [Mus musculus]	1.47722	0.0414834	270.8	273.4	259.2	252.7	457.9	202.9	193.3	239.3	176.8	212.6
matrin-3 [Mus musculus]	0.774498	0.041916	1219.6	1251	1172.4	1084	851.4	1814.8	1518.4	1164.2	1451.4	1253.8
BRCA1-A complex subunit RAP80 isoform 1 [Mus musculus]	0.888341	0.0419682	65.9	70	76.9	67.2	80.4	74.4	89.1	80.4	78.4	83.4
14-3-3 protein zeta/delta isoform X1 [Mus musculus]	1.05379	0.0421623	14369.8	14004.8	13775.7	13702.4	13845.6	12399.7	13124.6	13864	12983.1	13769.4
wolframin [Mus musculus]	1.14568	0.0422239	974	1010.7	1005.6	1189.7	1030.9	1064.5	841.8	867.6	891.2	883.2
monocarboxylate transporter 4 isoform X1 [Mus musculus]	0.896762	0.0424327	2080.3	2146.1	2463	2674.7	2381.6	2710.6	2536.7	2573.8	2646.9	2629.9
ATP-dependent RNA helicase DDX42 isoform a [Mus musculus]	0.847181	0.0424967	282.3	304.1	382.6	360.5	415.1	444.1	397.5	395.3	414.6	407.8
BAG family molecular chaperone regulator 2 [Mus musculus]	0.847853	0.042589	820.5	802.5	893.5	611.1	683.5	799.9	940.1	937.3	912.7	905
heterogeneous nuclear ribonucleoprotein U-like protein 2 [Mus musculus]	0.81636	0.0426474	2714.1	2950.4	2813.2	2292.3	2063.5	3490.4	3578	2736.2	3112.5	2803.3
grpE protein homolog 1, mitochondrial precursor [Mus musculus]	1.059	0.0427844	3532.9	3508.5	3534.5	3829.7	3784.5	3579.5	3285.9	3404	3438.3	3468.9
ribonuclease P protein subunit p25 [Mus musculus]	0.761412	0.0428553	31.9	27.4	37.9	35	29.6	56.5	42.9	41.1	37.2	34.8
COMM domain-containing protein 9 [Mus musculus]	1.17443	0.0428739	61.5	70.3	49.3	64	70	55.6	54.2	51.6	54.3	52.6
ceramide synthase 2 isoform X1 [Mus musculus]	1.0734	0.0429311	1150.4	1177.1	1099.2	1216.4	1058.7	1084.5	1026.1	1025.6	1065.5	1110.2
methylosome subunit pICln [Mus musculus]	1.24049	0.0430818	48.6	63.5	42.5	56	50.4	42	50	36.6	39	42.8
agrin isoform X1 [Mus musculus]	0.823733	0.0431483	824	805.8	729.5	688	633.8	929.5	1026.6	772.5	984.1	756.1
E3 ubiquitin-protein ligase TRIM56 isoform X1 [Mus musculus]	0.822279	0.0431779	173.4	177.2	239.7	264.5	201.5	235.5	265.9	247.8	262.6	272.8
cornifin-A [Mus musculus]	1.51917	0.0432634	6696.2	6913.9	5115.6	7910.7	11413.9	5986.7	4728.9	4454.1	4771	5106.1
Tmsb15b1-Tmsb15b2 protein [Mus musculus]	0.608262	0.0435537	11.8	1.9	7.7	9.5	11.8	9.9	13.5	13.7	14.5	18.6
eukaryotic peptide chain release factor GTP-binding subunit ERF3A isoform 1 [Mus musculus]	0.935662	0.0437617	1816.8	1905.1	2041.3	1861.3	1795	1897.9	2080.2	2048.9	1993.7	2046.5
39S ribosomal protein L9, mitochondrial [Mus musculus]	0.819029	0.043883	469.2	500.5	690.1	511.6	449	556.6	666.9	683.7	632.3	659.9
sulfotransferase 1C2 [Mus musculus]	0.820529	0.0440224	1014.8	919.5	1254.2	932.8	1093	1009.5	1344.4	1453.9	1271	1276
glycolipid transfer protein [Mus musculus]	1.10746	0.0441757	518	525.1	497.2	537.5	544	398.8	485.3	485	481.9	516.4
DCC-interacting protein 13-alpha [Mus musculus]	0.884355	0.0443202	102.1	112.9	110.7	84.7	111.9	116.9	120.1	111.3	124.7	117.6
galactoside alpha-(1,2)-fucosyltransferase 2 isoform X1 [Mus musculus]	0.819134	0.0444361	160.7	125	154.8	122.4	148.6	133.6	176.3	178.4	184.1	196.2
argininosuccinate synthase [Mus musculus]	0.67635	0.0447398	43.8	32	41.8	25.2	22.5	29.4	53.2	51.3	59.4	51.1
palladin isoform X1 [Mus musculus]	0.900179	0.0449086	356.4	355.9	365.8	333.5	299.1	383.6	399.7	343.1	373.5	400.5
YTH domain-containing family protein 3 isoform X1 [Mus musculus]	0.932148	0.0449121	232.3	211.1	221.1	217.1	209.2	217.7	226	243.4	244.9	238.2
protein FAM3B precursor [Mus musculus]	1.09287	0.0449342	1394.7	1267.6	1431.8	1347.5	1394.6	1134.5	1232.8	1342.4	1206.9	1338.7
sorting nexin-4 [Mus musculus]	0.786458	0.0451166	49	47.9	45.4	55.6	28.6	56	55.4	54.9	67.8	53.9
fibrous sheath-interacting protein 2 [Mus musculus]	1.16252	0.0456831	88.3	70.9	77.6	77.3	92.9	64.2	74	73.6	62.9	75.4
thymosin beta-10 [Mus musculus]	1.47077	0.0457378	4060.9	5593.7	2720.8	4967.8	6168.6	3492.2	2866	2684.7	3196.8	3746.4
DCN1-like protein 3 isoform X1 [Mus musculus]	0.748292	0.04585	12.1	11.8	15.1	14.9	11.8	24.2	14.5	16.3	15.8	17
insulin-like growth factor 2 mRNA-binding protein 2 [Mus musculus]	0.80336	0.0459304	581.2	597.5	578.3	442.2	378.3	526.6	687.2	687.8	664.7	642.1
fatty acid-binding protein, liver [Mus musculus]	1.67721	0.0460936	8409.2	9210.1	7528.9	10373.4	17302.7	8026.5	5444.1	5915.4	5647.3	6462.1
peroxisomal coenzyme A diphosphatase NUDT7 isoform 1 [Mus musculus]	1.09754	0.0461717	408.2	412.3	464.3	483.9	464.8	419.4	380.4	405.5	415.2	414.5
guanine deaminase [Mus musculus]	1.3094	0.0462767	745.4	592.4	804.8	523.4	625.7	347	571.1	560.8	487.2	547.8
U8 snoRNA-decapping enzyme isoform X1 [Mus musculus]	0.890557	0.0462834	185.5	188.5	197.5	161.3	186.7	206.8	225.5	207.7	179.8	212.7
testis-expressed protein 264 homolog [Mus musculus]	1.20575	0.0463298	483	518.1	473.3	567.5	669.6	485.1	404.1	448.2	425.9	485.5
nuclear pore complex protein Nup98-Nup96 isoform X1 [Mus musculus]	0.796734	0.0464118	192.6	193.8	253.8	259.2	266.7	361.9	253.5	262.5	300.6	285.1
double-stranded RNA-binding protein Staufen homolog 1 isoform 1 [Mus musculus]	0.862997	0.046547	142.7	157.8	155.1	117.6	126	179.2	156	154.2	168.6	152.2
transmembrane protein 176B isoform X1 [Mus musculus]	0.841374	0.0470336	89.7	87.9	83.2	98.8	113	131	113.9	106.7	112.5	97.6
cathepsin Z preproprotein [Mus musculus]	1.12278	0.0471843	2055.9	2074.6	2238.7	2488.7	2503.5	1918	1918.9	2111.8	2092.9	2077.4
N(G),N(G)-dimethylarginine dimethylaminohydrolase 1 [Mus musculus]	0.908441	0.0475171	1506.1	1483.5	1439.8	1441.9	1176.2	1550.1	1520.3	1582.7	1534.4	1570.3
transmembrane 6 superfamily member 2 isoform 1 [Mus musculus]	1.25323	0.0475886	599	721.9	577.7	545.3	445.8	391.1	450.6	485.2	450.6	528.3
laminin subunit alpha-5 isoform X1 [Mus musculus]	0.845167	0.047665	480.6	485	448.9	391.8	400.6	521	602.3	458.9	568.3	460.7
glutamine synthetase [Mus musculus]	0.766392	0.0476789	182.7	179.9	163.6	275.2	155.9	296.3	236.8	233.9	256.5	225.6
igE-binding protein-like [Mus musculus]	0.81409	0.0480305	586.2	605.6	518.3	675.3	452.6	850	639.6	632.8	709	654.7
ribosomal protein S6 kinase alpha-4 [Mus musculus]	0.844331	0.0481951	130.1	118.1	113.1	94.7	89.1	116.1	127.9	125.5	138.1	138
ras association domain-containing protein 6 isoform X2 [Mus musculus]	0.752955	0.0482868	16	10	15.7	13.7	8.3	15.7	17.1	16.1	15.3	20.4
LHFPL tetraspan subfamily member 2 protein isoform X1 [Mus musculus]	0.788181	0.0490616	35.3	42.8	42	37.7	47.6	38.4	63.8	55.7	54.8	47.9
prolyl 4-hydroxylase subunit alpha-2 isoform X1 [Mus musculus]	0.833473	0.0493719	712.6	758.4	712.1	590.8	510.4	660.7	797	801.1	840.5	841.2
heparan sulfate 2-O-sulfotransferase 1 isoform 1 [Mus musculus]	1.26078	0.0495607	39.6	48.1	40.5	49.2	62.4	34.2	39.4	37	41.9	37.7
ankyrin repeat and LEM domain-containing protein 2 isoform 1 [Mus musculus]	0.896857	0.049599	163	163.3	183.3	192.6	148.2	188.5	185.1	186.5	201.3	186.8
myc box-dependent-interacting protein 1 isoform X6 [Mus musculus]	1.5629	0.0496778	23.5	45.8	25.1	46.5	31.8	21.8	26.3	21.3	14.7	26.4
ras GTPase-activating protein 1 [Mus musculus]	0.725914	0.04972	44.4	32.7	63.3	40.3	37.8	43	64.3	56.8	66.4	70.5
queuine tRNA-ribosyltransferase catalytic subunit 1 [Mus musculus]	0.845474	0.049767	231.1	203.7	212.5	221.4	164.3	282.4	215.5	249.5	249.2	225.2
golgin subfamily A member 4 isoform X15 [Mus musculus]	0.962051	0.0500729	2628.3	2586.7	2590.7	2705.5	2534.4	2822.2	2617.1	2681.5	2747.9	2691.5
uridine-cytidine kinase-like 1 isoform 1 [Mus musculus]	0.880935	0.0500833	175.3	166.5	192.3	167.2	135.5	190.5	184	192.5	182	200.9
xaa-Pro dipeptidase [Mus musculus]	1.26513	0.0506864	1799.6	1766.9	1698.3	2263.3	2588.1	1815.3	1449.6	1615.7	1485.3	1630.3
synapse-associated protein 1 [Mus musculus]	1.19482	0.0507806	818.8	931	776.1	902.4	1137	792.5	710.3	739.2	778.2	800.7
tubulin-folding cofactor B isoform 1 [Mus musculus]	1.03192	0.0507826	571.3	583.7	600.2	613.8	595.4	574.7	586	565.7	575.9	570.4
leukotriene-B4 omega-hydroxylase 3 isoform X1 [Mus musculus]	1.10034	0.0508285	462.8	508.6	443.2	511.5	441.4	465.1	399.9	426	420.7	439.9
coiled-coil domain-containing protein 43 [Mus musculus]	1.45822	0.051122	133	174.4	82.9	116.5	156.4	126.2	79.3	84	84.6	80.7
3-ketoacyl-CoA thiolase B, peroxisomal precursor [Mus musculus]	1.12171	0.0513397	377.7	408.6	383.1	403.6	333.8	368.2	301.8	364.6	327.5	337.8
transcriptional repressor protein YY1 [Mus musculus]	0.838992	0.0515512	67.2	66.1	73.9	50.8	68.2	63.6	81	81.6	76.2	86.4
dynamin-binding protein isoform X2 [Mus musculus]	0.754545	0.0520503	16.9	18.6	11.6	17.4	10.2	24.4	18.5	17	20.8	18.3
protein sel-1 homolog 1 isoform a precursor [Mus musculus]	0.714456	0.0520623	14.7	15.3	23.8	34.1	32.2	29.8	35.4	35.9	33.3	33.7
splicing factor 45 [Mus musculus]	0.894261	0.0520961	375	379.8	444.9	343.7	385.7	413.9	472.7	424.6	437	409
transmembrane protein 245 isoform X1 [Mus musculus]	0.915087	0.0525466	305.4	316.9	316.3	313.7	311.4	373.4	305.9	325.5	337.7	366.3
EEF1A lysine methyltransferase 2 isoform 1 [Mus musculus]	0.580889	0.0526571	11.1	6	24.8	12.8	14.6	13.1	30	29.9	24.8	21.5
THUMP domain-containing protein 1 [Mus musculus]	0.925665	0.0528424	432.8	447.7	420.6	408.9	380.8	422.3	436.9	472.6	464.8	462.1
ATP-binding cassette sub-family A member 3 isoform X1 [Mus musculus]	0.785033	0.0530095	41.1	44.3	59.1	35.3	34.2	47.5	57.9	51.7	53.1	62.4
DNA replication licensing factor MCM3 [Mus musculus]	0.846613	0.0530645	331.6	328.1	352	263.2	227.5	369.8	361.1	345.4	347.4	350.9
synaptic functional regulator FMR1 isoform 2 [Mus musculus]	0.883775	0.053084	993	1009.4	986.3	961	787.6	1203.7	1095.8	1006.8	1049.5	1004.5
60S ribosomal protein L7a [Mus musculus]	0.862247	0.0530871	6088	6234.6	7312.8	7383.1	5159.1	8053.7	7344.2	7433.7	7554.1	6932.6
HAUS augmin-like complex subunit 7 isoform 1 [Mus musculus]	1.12492	0.053377	250.2	247.1	199.9	213.9	250.6	201	204.8	198.7	206.2	222
cellular nucleic acid-binding protein isoform 1 [Mus musculus]	1.32587	0.0536462	598.4	646.3	548.5	639.1	955.3	578.8	505.8	484.8	492.4	493.2
NADH dehydrogenase [ubiquinone] 1 alpha subcomplex assembly factor 2 isoform X1 [Mus musculus]	1.09532	0.0539676	656.2	723.2	658.5	684	789.8	615	670.1	635.4	625	660.6
calponin-3 [Mus musculus]	0.813566	0.0541788	176.6	164.4	183.2	126.8	145.4	154.9	216.5	181.1	222.5	203.9
ribosome biogenesis regulatory protein homolog [Mus musculus]	0.841946	0.0542713	239.7	234.3	236.9	249.9	262.8	355.1	305.5	238.7	289.6	264.4
major facilitator superfamily domain-containing protein 4A isoform X1 [Mus musculus]	0.796498	0.0543127	59.4	50.5	60	43.1	64.5	53.1	76.2	78.6	63.2	77.3
cholinesterase isoform X1 [Mus musculus]	1.10914	0.0549447	1465.6	1343.3	1485.6	1547	1330.1	1310.1	1229.2	1460	1187.6	1279
sterol O-acyltransferase 1 [Mus musculus]	0.739179	0.0551484	256.1	237.1	498.8	432.9	409.3	395.2	501.1	509.3	542.5	533.3
arf-GAP with Rho-GAP domain, ANK repeat and PH domain-containing protein 1 isoform X1 [Mus musculus]	0.693491	0.0554933	11.6	14.1	17.6	7	8.3	15.2	18.2	17.2	20.7	13.2
bromodomain-containing protein 3 isoform X2 [Mus musculus]	1.28458	0.0557117	403.7	464.8	298.2	425	521.3	405.3	302.1	298.1	318.1	321.3
GMP reductase 2 isoform X1 [Mus musculus]	1.23623	0.055725	448.3	426.1	429.6	436.2	636.2	383.3	379.6	395.5	372.9	391
kinesin-like protein KIF13A isoform X2 [Mus musculus]	0.852019	0.0561282	109.3	89	111.6	93	86.5	95.4	126.4	119.2	110.7	122.7
MAP kinase-activated protein kinase 2 [Mus musculus]	1.2358	0.0562497	79	77.2	51.5	61.8	61.2	53.9	52	56.5	46.2	59
aminopeptidase N isoform X1 [Mus musculus]	1.207	0.0563418	2799.3	2634.6	2784.7	3433.5	3775.3	2883.2	2454.4	2595.6	2437.2	2411.2
deoxynucleoside triphosphate triphosphohydrolase SAMHD1 isoform 1 [Mus musculus]	1.10879	0.0568746	454.4	448.9	423.7	379.5	388.9	341.9	385.8	405.3	371.5	385.3
supervillin isoform X1 [Mus musculus]	0.800107	0.0570122	233.3	235	273.2	333.4	274	426.6	341	289.1	329.5	299.7
mitochondrial import receptor subunit TOM7 homolog [Mus musculus]	0.775862	0.057186	45.3	38.2	68.1	57.8	47.1	56.8	80.1	65.4	69.2	59.1
protein XRP2 isoform a [Mus musculus]	0.853573	0.0572387	966.8	893.6	817.3	771	622.5	974.5	992.8	928.1	999.7	874.5
myelin expression factor 2 isoform X1 [Mus musculus]	0.855449	0.0572755	976.7	997	855.1	764.2	728.9	1132.4	1023.9	905.8	1022.4	967.7
dyslexia-associated protein KIAA0319-like protein isoform X1 [Mus musculus]	1.20689	0.057508	1835.6	1846.9	1818.6	2078.2	2611.1	1756.3	1574.3	1772.3	1580.9	1759.7
glycogen [starch] synthase, muscle [Mus musculus]	0.831471	0.0575941	112.4	114.1	123.2	77.9	93.4	112.5	134	137.5	126.9	115.7
SH3 domain-binding protein 5-like isoform X1 [Mus musculus]	1.239	0.0576593	19.9	24.4	23.1	24.9	31.6	21.7	23	18.8	18.7	17.8
flotillin-1 isoform X1 [Mus musculus]	0.874534	0.0576724	234.8	218.6	246.2	209.8	168.9	250.1	259.5	242.3	247.8	233.3
rho GDP-dissociation inhibitor 1 [Mus musculus]	1.10339	0.058062	3941.2	4041.9	3700.5	4632.2	4444.4	3860.3	3650.5	3772.4	3663.4	3868.3
transmembrane protein 9B precursor [Mus musculus]	1.1312	0.0582059	96.7	105.3	102.3	117.1	119.2	104.2	99.7	85.2	88.6	100.2
peroxisomal sarcosine oxidase [Mus musculus]	1.31595	0.0582189	27	38.6	31	26.8	45.7	26.1	26.1	25.7	24.3	26.3
CDGSH iron-sulfur domain-containing protein 1 [Mus musculus]	1.09379	0.0583842	971.4	1036	1045.2	1057.3	1209.3	947.6	942.4	972.4	989.6	1011.1
diacylglycerol O-acyltransferase 1 [Mus musculus]	1.14886	0.0584317	1390.1	1339.3	1487.8	1792.6	1536.6	1461.9	1216.4	1286.4	1294	1309.9
polycomb group protein ASXL1 [Mus musculus]	1.318	0.0586463	28.7	24	21.1	30.6	24.5	27.4	14.3	17.7	21.2	17.2
palmitoyltransferase ZDHHC3 isoform 2 [Mus musculus]	1.26382	0.0587553	48.9	52.9	46.4	47.8	73.7	41.4	42.3	45.4	43	41.3
zinc transporter ZIP11 isoform 3 [Mus musculus]	1.11503	0.058945	348.2	356.6	315.1	356	327.2	356.5	276.3	290.6	305.1	298.9
thioredoxin domain-containing protein 17 [Mus musculus]	1.14315	0.0590822	211.7	234.9	209	275.5	259.6	200	215.4	208.9	200.2	217.1
polyadenylate-binding protein 4 isoform 1 [Mus musculus]	0.839196	0.0593379	2514.8	2536.6	2806.8	2069.8	1764.1	2464.8	2952.9	2858.2	2849.4	2807.2
CCN family member 1 precursor [Mus musculus]	0.773723	0.0595955	38.1	36.5	27	36	21.4	45.7	44.3	32.4	46.1	37
voltage-dependent T-type calcium channel subunit alpha-1I isoform X1 [Mus musculus]	1.61168	0.0598067	90.5	81	76.6	145.5	169.2	82.5	64.1	69.1	54.1	79.4
focal adhesion kinase 1 isoform X1 [Mus musculus]	0.863163	0.0598224	178.3	177.7	170.7	208.3	135.5	201.6	209.6	186.2	213.9	197.2
epsin-2 isoform X2 [Mus musculus]	1.17976	0.0599173	16.6	14.8	16	16.7	14	16.6	12.5	13.5	12.8	10.8
WD repeat domain phosphoinositide-interacting protein 3 [Mus musculus]	1.27897	0.0599285	45	69.3	42.4	46.5	54	34.2	40.3	42.9	40.6	43.1
DNA-directed RNA polymerase III subunit RPC2 [Mus musculus]	0.742962	0.0601773	10.8	14.9	15.7	9.4	9.9	12.4	16.3	20.9	17.2	14.9
copper chaperone for superoxide dismutase [Mus musculus]	1.0416	0.0601908	437.3	421.3	417.8	440.4	411.5	402.7	411.9	405.9	395.5	427.3
E3 ubiquitin-protein ligase RNF128 isoform 1 precursor [Mus musculus]	1.39744	0.0603047	13	16.6	11.1	21.5	14.1	12.5	8.2	12.9	10.2	10.8
keratin, type II cytoskeletal 7 [Mus musculus]	0.765652	0.060526	24716.4	26883.3	23661.7	17989.7	11536	27712.2	30370	24381.8	27623.7	26772.2
gamma-tubulin complex component 4 isoform a [Mus musculus]	1.32763	0.0606561	17.3	27.2	18.8	29.2	23.8	16.7	17.2	13.5	19.2	21
5, 10-methenyltetrahydrofolate synthetase-like isoform 1 [Mus musculus]	1.08064	0.0610604	155.5	152.9	156.7	150.5	157.6	124.7	145.9	150.1	140.5	154.3
oxysterol-binding protein-related protein 9 isoform X1 [Mus musculus]	0.817258	0.0616773	164.4	129.1	180.8	168.2	113.3	162.6	215.8	184.3	188.1	174
very long-chain acyl-CoA synthetase [Mus musculus]	0.661099	0.062009	151.5	135.3	181.8	64.7	107.9	107.4	217.3	242.2	201.9	201.1
bisphosphoglycerate mutase isoform 1 [Mus musculus]	1.18195	0.0620554	32.4	36	33.2	27.1	35	23.2	26.6	27.7	33.9	27.1
peptidyl-prolyl cis-trans isomerase A-like [Mus musculus]	1.11078	0.0622939	22.6	24.9	19.7	24.7	21.4	20.5	20.7	21.4	19.4	20
histidine triad nucleotide-binding protein 1 [Mus musculus]	1.05015	0.0629868	1236.1	1322.5	1257.1	1290.7	1184.6	1229	1170.6	1155	1213.3	1222.7
rho guanine nucleotide exchange factor 28 isoform X1 [Mus musculus]	0.775671	0.0634536	59.1	59.7	55.8	41.6	29.3	54.8	68.3	60.6	61.9	70.9
molybdenum cofactor biosynthesis protein 1 isoform 1 [Mus musculus]	1.15728	0.0634604	572.9	622.7	616	608.3	786.1	598.5	535.3	548.3	508.9	579.3
ADP-ribosylation factor-like protein 6-interacting protein 1 [Mus musculus]	1.10282	0.0636052	321.7	315.9	307.2	288.1	344.8	254.1	278.8	290.2	291.4	316.1
protein YIPF5 [Mus musculus]	1.15129	0.0636211	33.3	38	34.3	30.8	33.3	23.7	27.7	31.1	31.5	33.4
L-fucose kinase [Mus musculus]	1.05748	0.0637248	227.7	243.8	213.5	220.1	219	212.3	205.7	216.8	210.7	217.5
mRNA turnover protein 4 homolog isoform 1 [Mus musculus]	0.610902	0.0641332	15.7	10.4	43.3	27.1	33.5	25.9	52.6	48	37	49.3
sarcoplasmic/endoplasmic reticulum calcium ATPase 3 isoform b [Mus musculus]	0.891197	0.0644433	903.4	863	1001	1117.8	854.9	1009.2	1033.8	1129.8	1087	1059
beta-catenin-like protein 1 [Mus musculus]	0.82107	0.0648448	537.5	520.7	701.1	432.2	651.7	573.6	768.5	703.1	719.3	698.3
chloride intracellular channel protein 1 [Mus musculus]	0.908869	0.0650422	4981.4	4696.2	5670.5	4984.1	4658.6	4931.1	5751.1	5717.3	5579.7	5517.4
guanine nucleotide-binding protein G(I)/G(S)/G(O) subunit gamma-5 [Mus musculus]	1.16048	0.0650597	174.3	173.1	194.2	205.6	159.6	125.3	172.2	163	168.1	152.8
DDB1- and CUL4-associated factor 7 [Mus musculus]	0.6057	0.065262	40.2	24.2	108.8	48.8	73.4	57.6	115.6	99.8	110	104.7
transmembrane protein 41B isoform X1 [Mus musculus]	1.26841	0.0654053	104.3	86.9	113.7	68.1	86.8	60.4	72.5	75.6	66.5	87.5
histone H2B type 3-A [Mus musculus]	0.918306	0.065522	1303.7	1284.2	1309.2	1183.6	1204	1530.7	1366.8	1255	1366.9	1324.4
nuclear factor of activated T-cells 5 isoform b [Mus musculus]	0.844836	0.0659295	37.6	34.3	44.7	39	26.8	41.3	40.9	44.1	42.6	47
F-box-like/WD repeat-containing protein TBL1XR1 isoform X1 [Mus musculus]	0.522699	0.0660325	32.2	29.3	165.4	62.7	86.9	62.9	172.5	172.4	154.4	158.1
ubiquinol-cytochrome-c reductase complex assembly factor 3 [Mus musculus]	0.880115	0.0661251	72	79.4	79.1	89.8	77.6	101.4	78.4	83.2	93.5	95.6
thymosin beta-4 isoform X1 [Mus musculus]	2.35296	0.0661884	2844.3	5439.4	979	1789.9	3041.4	938.8	1101.8	1120.9	1207.2	1621.2
polyadenylate-binding protein 1 isoform X1 [Mus musculus]	0.90699	0.0662208	6241.6	6113.6	6635.3	5689.8	5128.3	6141.5	6829.1	6769.2	6704.2	6421.4
NPC intracellular cholesterol transporter 1 precursor [Mus musculus]	1.05263	0.0666161	401.4	359.9	366.8	385.9	393.9	364.7	376.4	356.9	350.9	363.6
peptidyl-glycine alpha-amidating monooxygenase isoform X1 [Mus musculus]	0.719175	0.0670111	20.6	20.1	36.2	23.3	42.7	30.9	46.6	40.7	42.2	38.3
histone deacetylase 3 [Mus musculus]	0.60019	0.0672529	32.1	19.8	65.8	22.1	50.1	33.9	69.9	76.5	77.9	58.2
synaptobrevin homolog YKT6 [Mus musculus]	1.07456	0.0672859	1329	1391	1292.6	1335.4	1163.1	1257	1194.9	1160.7	1190.7	1256
thiosulfate:glutathione sulfurtransferase [Mus musculus]	0.891003	0.0673161	166	167.6	189.1	216.4	206.7	222.2	208.5	202.4	222.1	206.3
membrane transport protein XK [Mus musculus]	0.75998	0.067377	36	27.7	33.1	20.8	30.9	24.8	43.7	42.8	41.4	42.7
zinc finger and BTB domain-containing protein 7B isoform 1 [Mus musculus]	1.39405	0.0673938	26.3	32.1	21.7	30.8	43.7	28.1	21	17.7	19.4	24.7
programmed cell death protein 4 isoform X1 [Mus musculus]	0.925982	0.0674766	240.4	220.7	252.2	214.4	234.5	231.1	250.3	265.4	254.5	253.8
peptidyl-prolyl cis-trans isomerase-like 4 [Mus musculus]	0.762588	0.0680983	50	42.8	72.6	50.3	44.8	56.8	82.7	65.5	79.9	56.7
beta-2-microglobulin precursor [Mus musculus]	1.23316	0.0681095	107.3	123.9	108.7	129.3	169.7	104.4	103.7	102.9	97.7	109.4
solute carrier family 22 member 18 isoform X1 [Mus musculus]	1.15303	0.068243	498.8	477.9	505.8	420	470.1	310.4	434.9	438.8	420.8	452.8
COP9 signalosome complex subunit 8 [Mus musculus]	1.17178	0.0683234	153.9	158.7	137	196.8	167.4	146.6	123.1	127.8	151	146
protein OS-9 isoform 1 precursor [Mus musculus]	1.11948	0.0684898	1397	1360.7	1566.7	1649.1	1622.5	1549.2	1284.3	1284.6	1320.7	1346.5
U5 small nuclear ribonucleoprotein 40 kDa protein [Mus musculus]	0.836898	0.0689166	364.2	383.2	469.1	352.7	320.6	357.1	489.4	448.7	482.2	480.7
membrane-associated progesterone receptor component 2 [Mus musculus]	1.23883	0.0689195	1004.6	1102.5	1050	1150.7	1578.4	1035.4	857.6	961.5	901.6	995.3
lysine-specific demethylase 2A isoform X1 [Mus musculus]	0.824671	0.0695444	121.4	126.5	122.4	94.7	74.5	144.5	137.1	126.9	121.8	123.9
cytochrome c oxidase assembly factor 3 homolog, mitochondrial [Mus musculus]	1.19366	0.0697136	499.6	499.9	548.3	610.5	724.4	475.3	446.8	509.1	459.2	524.6
integrin beta-4 isoform X4 [Mus musculus]	0.924898	0.0699659	5036.3	5200.4	4874	5060.9	4197.9	5413.1	5110.9	5127.8	5430.8	5265.7
UDP-glucuronosyltransferase 1A7 precursor [Mus musculus]	1.31785	0.0700156	3132	3265.7	2902.7	1871.2	2423.3	1422.7	2059	2488.1	2023.7	2322.5
secretory carrier-associated membrane protein 5 isoform X1 [Mus musculus]	1.163	0.070136	116.4	140.2	125.6	96.8	128.2	93.4	107.6	104.5	100.6	116
protein CIP2A [Mus musculus]	0.742981	0.0702142	16	17.6	14.6	9.8	10.8	17.7	21.3	22.3	18.8	12.5
aldehyde dehydrogenase family 3 member B1 isoform X1 [Mus musculus]	0.908115	0.0702482	146.9	143.8	137.8	150.2	131.9	139.7	146.1	173.1	164.3	159.3
peroxiredoxin-2 [Mus musculus]	1.05854	0.0706272	5069.6	4877.3	4765	4653.7	4933.3	4266	4540.5	4838.8	4491.4	4818.5
ZW10 interactor [Mus musculus]	0.865721	0.0712675	74.9	64	58.1	69.8	74.9	93.5	80.3	76.2	72.3	72.4
serine racemase isoform X3 [Mus musculus]	1.29827	0.0716536	40.6	58.3	54.4	45.1	33.6	36.6	37.7	42.6	34.4	27.4
guanine nucleotide-binding protein-like 3 [Mus musculus]	0.816667	0.0719433	116.4	144.9	147.3	133.7	80	168.8	154.2	145.4	156.4	137.2
methylthioribose-1-phosphate isomerase [Mus musculus]	0.835602	0.07199	906.9	877.5	1029.2	791.1	637.9	829.4	1087.4	1078.9	1049.7	1031.9
protein lin-37 homolog isoform X1 [Mus musculus]	0.868348	0.0729245	36.3	38.6	45.9	49.9	49.6	52.5	51.3	44.7	51.1	54.1
ornithine aminotransferase, mitochondrial precursor [Mus musculus]	1.1443	0.0729651	10766.6	10490.6	12253.3	9924	11021.9	7752.5	9487.7	10981.7	9153.9	10213.4
optic atrophy 3 protein homolog [Mus musculus]	1.07998	0.0732316	374.9	395.7	350.9	334.3	338.8	333.4	319.8	320.3	338.5	349.7
galactose-1-phosphate uridylyltransferase isoform 3 [Mus musculus]	1.09187	0.0734929	111.2	111.5	129.6	112.7	105.5	102.5	100.6	113.3	104.2	101.9
cyclin-dependent kinase 12 isoform X1 [Mus musculus]	0.892264	0.0737189	426	400.3	443	381.2	317.3	437.3	438.4	433.6	470.3	425.8
cyclin-dependent kinase 2-associated protein 2 [Mus musculus]	1.50731	0.0738675	8	15.8	10.5	17.2	20.7	11	10.3	9.3	9.6	7.7
OTU domain-containing protein 3 isoform 1 [Mus musculus]	1.28487	0.0739686	17.5	15.2	19.5	16.4	18	18.9	13.8	8.2	12.3	14.2
negative elongation factor A [Mus musculus]	0.862671	0.0740056	54.9	45.8	54.2	44.5	52.5	70.4	56.5	51.3	55	58.8
amyloid-beta A4 protein isoform 1 precursor [Mus musculus]	0.904969	0.0740742	504.7	549.9	589.3	598.6	583.9	601.2	711.3	582.1	595.8	632.8
serine/threonine-protein kinase WNK2 isoform X1 [Mus musculus]	0.816277	0.0741552	43	44.3	63.3	40.7	46.4	67.7	60.4	56.1	59.5	47.5
structural maintenance of chromosomes protein 3 [Mus musculus]	0.850048	0.0741875	1103.5	1162.1	1149.9	1041.7	704.8	1265.2	1219.1	1129.5	1274.5	1184.3
glycerol-3-phosphate acyltransferase 3 isoform X1 [Mus musculus]	1.12346	0.0749011	298.1	303.5	324.3	283.2	258.7	218.1	268.3	280.2	261	278.9
exocyst complex component 8 [Mus musculus]	0.884209	0.0749047	481.1	494.9	621.6	650.1	523.5	647.8	609.3	619.1	648.9	609
heterogeneous nuclear ribonucleoprotein U isoform X1 [Mus musculus]	0.857096	0.0752273	6916	7401.5	7294.8	6962.3	5803.6	9765	8229.2	7020.6	7819.5	7275.8
syntaxin-11 isoform X1 [Mus musculus]	0.798541	0.075267	31.4	49	35.8	31.5	27.5	49.1	46	36	45.2	43.1
toll-like receptor 3 isoform X1 [Mus musculus]	0.776823	0.075314	74.5	78.7	74.1	44.8	44.3	63.9	85.2	83.3	86.1	88.8
microtubule-associated protein RP/EB family member 1 isoform X1 [Mus musculus]	1.07939	0.0756774	1444.8	1541.5	1438.1	1702.6	1577.9	1509.3	1394.4	1371.9	1389.4	1473.2
WAS/WASL-interacting protein family member 2 [Mus musculus]	1.43556	0.0757065	90.3	86.6	81	121.9	160.4	97.4	78.3	65.9	70	64.7
carcinoembryonic antigen-related cell adhesion molecule 20 isoform X1 [Mus musculus]	1.54655	0.0759607	32.2	22.2	33.4	43.8	61.1	27.8	24.8	21.4	26.4	24.2
serpin B9 isoform X1 [Mus musculus]	0.793173	0.075988	69.3	46.2	68.4	46.6	43.7	56	81.2	70	67.4	71.1
anamorsin isoform X1 [Mus musculus]	1.20088	0.0760061	490.2	571	489.2	607.2	707.1	565.6	470.3	423.6	456.2	469.8
testis development-related protein isoform X1 [Mus musculus]	1.26761	0.0764137	34.8	25.5	28.7	39.1	42.9	31.9	26.2	27.5	22.4	26.9
14 kDa phosphohistidine phosphatase isoform X1 [Mus musculus]	1.11213	0.0768218	81.3	93.2	79	87.8	72.3	74.1	77.9	70.1	70.1	79.7
bolA-like protein 1 isoform X1 [Mus musculus]	1.32335	0.0769691	56.7	63.8	48.9	73.4	88.7	62.4	37.8	53.5	47.5	49.3
P2X purinoceptor 4 isoform 1 [Mus musculus]	1.18173	0.0771873	92.7	88.2	100.2	123.9	108.7	96	83.4	70.8	91.4	93.1
glutamyl aminopeptidase [Mus musculus]	1.1805	0.0774289	2641	2408.9	2555.1	2989	3477.7	2421.6	2268.9	2673.4	2120.1	2436.1
sulfide:quinone oxidoreductase, mitochondrial isoform X1 [Mus musculus]	0.829065	0.0776544	7326.9	7020.8	8908.4	6157.1	6419	6575.9	8995.8	9675.3	8594.3	9378.7
protein RCC2 isoform X1 [Mus musculus]	0.835928	0.0776684	538.6	473.7	663.1	482.9	462.5	497.2	704.2	661.1	637.8	634.9
endoplasmic reticulum mannosyl-oligosaccharide 1,2-alpha-mannosidase [Mus musculus]	0.823185	0.0777352	336.5	299.5	442.8	348.3	375.1	319.5	454.2	462.8	476.5	476.3
galectin-4 [Mus musculus]	1.04683	0.0781879	4908.4	5423.6	5088.2	5083.1	4770.7	4814.1	4900.7	4842	4830.4	4756.1
neuroendocrine convertase 1 isoform X1 [Mus musculus]	0.868574	0.0782886	75.9	86.2	75.2	98.6	98.3	94.1	92.9	114.5	102.8	95.6
ribosome-binding protein 1 isoform X1 [Mus musculus]	1.3848	0.0783344	41.7	55.6	45.4	66.4	86	45.9	40.3	38.2	44.5	44.2
fructose-bisphosphate aldolase B [Mus musculus]	1.16199	0.0784057	51940.4	49262.3	46610	56648.8	40438	46956.6	38133	46424.8	37109	42136.2
fragile X mental retardation syndrome-related protein 1 isoform 1 [Mus musculus]	0.821908	0.0784265	1019.7	984.1	1108.8	749	765	867.2	1266.4	1213.3	1136.2	1146
double-strand break repair protein MRE11 isoform X1 [Mus musculus]	0.876899	0.0784327	88.3	89.4	110.4	91	76.8	100.7	115.3	97	107.3	99.6
eukaryotic translation initiation factor 4E isoform X1 [Mus musculus]	0.752274	0.0787662	575.3	591.9	950.7	613.8	684.6	569.8	995.5	1021.8	911.2	1043
pleckstrin homology domain-containing family A member 5 isoform X15 [Mus musculus]	0.870487	0.078863	602.6	598.6	633.7	698.2	519	833.1	689.8	640.4	692.6	650.3
leucine-rich repeat-containing protein 20 [Mus musculus]	1.21387	0.0789521	27.4	21.6	28.1	27.8	21.1	26.4	18.4	21.6	19.4	18
nuclear pore complex protein Nup133 [Mus musculus]	0.803932	0.0789898	157.7	147.4	179	115.1	124.5	139.4	217.8	182.8	194.8	165.4
protein MTO1 homolog, mitochondrial precursor [Mus musculus]	0.814619	0.0791029	16.4	13.6	14.2	18.4	14.3	23	14.3	18.7	21	17.4
COMM domain-containing protein 10 isoform X1 [Mus musculus]	0.62771	0.0791756	24.9	17.4	46.7	18.7	25.5	20.1	49.7	52.5	47.6	42.3
lamina-associated polypeptide 2 isoform alpha [Mus musculus]	0.895759	0.0793297	501.2	536.1	490.6	601.4	440.9	621.5	540.5	563.5	576.5	567.3
liprin-alpha-1 isoform X1 [Mus musculus]	0.858663	0.0794905	85.3	88	90.6	109.8	78.3	124.9	98	99.6	107	96.9
kynurenine--oxoglutarate transaminase 3 isoform1 [Mus musculus]	1.14854	0.0795461	168	155.3	151.7	169.4	210	143.6	144.2	154.3	160.5	141.3
A-kinase anchor protein 13 isoform X7 [Mus musculus]	0.919012	0.0796777	1853.5	1897.2	1946.3	2099.2	1935.4	2414.2	2021.4	2068.3	2061.3	2024
calmin isoform a [Mus musculus]	1.16003	0.0796827	147.2	132.5	114.2	125.3	154.2	128.8	128.4	98	113.2	112.1
DNA-directed RNA polymerase II subunit RPB2 [Mus musculus]	0.840991	0.0797222	267.9	314.6	361.8	375.4	245.3	380.9	403.7	317.8	393	365.5
NADH-cytochrome b5 reductase 3 isoform X1 [Mus musculus]	1.09154	0.0798666	8500.9	8203.5	9150.4	7992.5	8600.4	6818.4	7551.2	8364.2	7724.4	8429.6
transcriptional activator protein Pur-beta [Mus musculus]	0.925228	0.0799672	804.3	764.5	891.1	799.1	783.6	784.8	923.5	886.1	866.8	908.1
tumor suppressor candidate 3 isoform 4 precursor [Mus musculus]	1.1764	0.0799793	114.2	103.4	113.1	96.5	129	70.7	96.3	107.3	99	99.5
alpha-1-antitrypsin 1-1 isoform 2 [Mus musculus]	0.879148	0.0800232	53.3	61.3	49.7	63.7	60.8	71	67.8	57.5	72.1	60.1
putative GTP-binding protein 6 [Mus musculus]	0.678411	0.080246	16.1	16.2	29.3	27	17.3	15.6	35	33.2	39.8	32.5
deoxyribonuclease-1 isoform X1 [Mus musculus]	0.718644	0.0803758	76.8	56.2	71.9	59.7	53.4	47.1	98.7	117.8	90.2	88.7
ATP synthase subunit delta, mitochondrial isoform X1 [Mus musculus]	1.04873	0.0804781	1932.1	2051.9	2048.1	1977	2133.2	1943.9	1856.3	1921	1901	2048.8
terminal uridylyltransferase 7 isoform X1 [Mus musculus]	0.845022	0.0806019	438.6	421.7	451.8	471.2	273.4	535.5	490.7	467	475.7	465
myosin regulatory light chain 12B [Mus musculus]	0.723087	0.0806618	88.7	94.1	213.5	169.3	210.2	173	231.2	203.8	240.7	224.2
sulfotransferase 2B1 isoform 1 [Mus musculus]	1.18697	0.0808543	74.4	72.7	63.7	71	51.5	55.9	44.2	58.9	59.6	62.2
surfeit locus protein 4 [Mus musculus]	1.09315	0.0808745	262.3	280.3	251.5	258.1	227	213.3	235.7	227.3	240.8	253.1
(E3-independent) E2 ubiquitin-conjugating enzyme UBE2O [Mus musculus]	0.903458	0.0809344	144.3	122.5	150.8	129.2	142.9	140.8	153.3	171.5	152.1	145.7
rho guanine nucleotide exchange factor 11 isoform X1 [Mus musculus]	0.835189	0.0809798	56.8	52.6	50.5	39.2	33.5	59.2	57.1	53.2	57.5	51.5
spartin isoform X1 [Mus musculus]	1.13772	0.0812553	57.1	47.8	58.8	54.6	63.4	57.6	48.8	44.7	46.1	50.4
spectrin alpha chain, non-erythrocytic 1 isoform X2 [Mus musculus]	1.06588	0.081333	17423.9	17678.5	17110.2	18869.9	18033.5	18493	16551.4	16499.6	16268.2	15795.8
alpha-1,3/1,6-mannosyltransferase ALG2 isoform 1 [Mus musculus]	0.915659	0.0815652	294	275.4	270.2	236.7	255.8	319	283	290.2	272.7	289.9
calcium/calmodulin-dependent protein kinase type II subunit delta isoform 8 [Mus musculus]	0.735623	0.0817256	191.5	165.6	330.6	226.5	203.8	191.6	333.1	326.7	350.6	317.8
ankyrin-3 isoform X1 [Mus musculus]	0.956553	0.0818196	1276.2	1239.2	1325.1	1358	1228.1	1284.2	1347	1349.9	1364.8	1372.6
oxysterol-binding protein 1 [Mus musculus]	1.07084	0.0818884	2049.9	1967.7	2037.7	1874.1	1744.1	1705.8	1833.1	1786	1822.9	1885.8
UDP-glucuronosyltransferase 1A9 precursor [Mus musculus]	1.53178	0.082004	20.2	33	27.4	11.7	33	15.7	14.2	15.4	14	22.5
ly6/PLAUR domain-containing protein 8 preproprotein [Mus musculus]	1.65872	0.0821942	4061.8	3838.5	3327.7	5797.5	8905	3866.6	3111.3	3033.4	2815.2	2806.3
TRIO and F-actin-binding protein isoform X1 [Mus musculus]	0.924827	0.0824557	387.8	380.9	391.5	350.1	315.4	383.9	406.5	396.4	398.9	388.4
replication factor C subunit 4 [Mus musculus]	0.815457	0.0825954	131.6	111.9	141.3	110.8	73.1	123.1	157.6	142.7	135.2	138.8
homer protein homolog 1 isoform X1 [Mus musculus]	1.17851	0.0826411	37.2	43.7	31.6	47.4	37.5	36	33.7	35.1	28.9	33.8
ral GTPase-activating protein subunit alpha-2 isoform X1 [Mus musculus]	0.826299	0.0827071	481.7	435.1	513.7	353.1	371.8	388.6	566.8	568.3	543.7	541.1
torsin-1A-interacting protein 2 isoform X1 [Mus musculus]	1.05925	0.0828883	1143.6	1226	1152.1	1268.2	1207.9	1180.8	1053.7	1111.3	1128.6	1187.9
multivesicular body subunit 12A [Mus musculus]	1.14364	0.0830788	59.9	71.9	55	59.9	64.6	61.9	47.5	53.2	59.5	50.1
transducin beta-like protein 2 isoform 1 precursor [Mus musculus]	1.136	0.0831235	245.8	279.2	258.9	223.3	285.8	194.5	223.7	262.2	230.8	227
F-box only protein 6 [Mus musculus]	0.882089	0.0833294	92.6	91.3	109	86.3	92.1	90.1	111.3	108.8	103.2	120.9
3-hydroxyisobutyrate dehydrogenase, mitochondrial precursor [Mus musculus]	0.892012	0.0834096	1637.2	1694.5	1997.5	2205.6	1873.7	2053.7	1934.3	2165.3	2198.6	2195.6
mitochondrial assembly of ribosomal large subunit protein 1 isoform X1 [Mus musculus]	1.19486	0.0834937	26	33.8	27.4	35.7	30.4	30	28	26.7	20.2	23.4
capping protein inhibiting regulator of actin dynamics isoform X4 [Mus musculus]	1.34465	0.0835	251.6	270.4	256.5	301.2	460.6	261	216.1	218.1	225.6	224.7
ribosomal biogenesis protein LAS1L isoform 1 [Mus musculus]	0.773002	0.0835229	110.9	106.2	114.3	83.4	45.6	136.1	121.4	110	118.1	110
inositol monophosphatase 1 isoform X1 [Mus musculus]	1.08648	0.0839884	2811.2	2680.4	2684.2	2641.3	3142.7	2426.4	2464	2762.4	2516.5	2679.3
protein UXT [Mus musculus]	0.860668	0.0843224	86.4	75.5	74.2	103	65.5	98	97.6	92.4	89.4	92.7
dehydrogenase/reductase SDR family member 11 precursor [Mus musculus]	1.13593	0.084692	407.8	368.6	399.2	339	322.2	291.2	333.5	366.4	287.6	338.3
meprin A subunit alpha isoform X1 [Mus musculus]	1.08057	0.0847812	176	171.1	169.8	174	199.6	168.2	156.7	174.2	154.3	170.7
UDP-glucuronosyltransferase 2A3 precursor [Mus musculus]	1.18701	0.0848505	195.8	195.2	204.7	161.7	198.5	116.9	150.8	182.7	161.8	193.1
phosphoribosylformylglycinamidine synthase [Mus musculus]	1.10186	0.0850691	977.9	911.2	869.3	866.8	1077.2	802.3	857.7	906.6	817	884.1
protein CASP isoform g [Mus musculus]	1.06961	0.0853228	316.6	336.8	281.4	334.3	312.1	308.7	294.4	292.7	291.1	291.4
UDP-GlcNAc:betaGal beta-1,3-N-acetylglucosaminyltransferase 7 [Mus musculus]	1.30155	0.0853499	80.4	86.3	51.5	48.1	61.3	50	49.3	54.7	48.1	49.6
APOBEC1 complementation factor isoform 1 [Mus musculus]	0.811096	0.0855198	146.1	144.5	180.7	198.3	99.4	214.6	185.8	188.5	183	176.2
40S ribosomal protein S4, X isoform [Mus musculus]	0.838234	0.0858046	4855	4656.7	5340.7	3661.5	3357.8	4414.2	5706.3	5402.8	5302.5	5266.8
cell cycle progression protein 1 isoform X1 [Mus musculus]	0.668019	0.0859468	28.3	23.6	24.9	11.3	10.7	16.3	32.5	30.5	35.9	32.7
POU domain, class 5, transcription factor 2 [Mus musculus]	0.713398	0.0861259	19.5	20.3	45.3	49.3	49.3	43.9	45.5	57	59.1	52
ectonucleoside triphosphate diphosphohydrolase 3 [Mus musculus]	1.37808	0.0867492	7.6	10.6	7.3	13.7	11.1	7.2	5.1	7	9.9	7.3
regulation of nuclear pre-mRNA domain-containing protein 1B isoform a [Mus musculus]	0.887031	0.0867882	263.2	260.3	296.3	215	227.8	259.8	308.6	291.8	276.1	287.1
pachytene checkpoint protein 2 homolog [Mus musculus]	0.631675	0.0867977	11.5	9.1	46.1	41.9	29.8	34.4	54.5	42.7	46.1	41.4
cytohesin-2 isoform 1 [Mus musculus]	0.869535	0.0872274	52.3	61.1	45.9	47	42.3	62.1	50.7	60.2	57.8	55.1
glutamyl-tRNA(Gln) amidotransferase subunit A, mitochondrial [Mus musculus]	1.1176	0.0873964	152.4	178.5	153.9	154.8	134.9	125.1	134.1	140.2	139.8	153.8
coronin-1B isoform X1 [Mus musculus]	0.921101	0.0876285	1755.3	1727	1908.1	1859	1486.6	1957.3	1926.5	1812.9	1892.1	1895.5
28S ribosomal protein S34, mitochondrial [Mus musculus]	0.856792	0.0876371	400.1	402.3	454.3	465.1	302.2	548.5	455	440.8	466.2	451.8
X-ray repair cross-complementing protein 6 isoform X1 [Mus musculus]	0.922521	0.0880632	439.7	452.3	442.1	473.3	373.9	503.9	455.4	477.3	471.3	456.6
protein EFR3 homolog A isoform 1 [Mus musculus]	0.748637	0.0881834	73.7	57.6	87.5	38.1	45.1	69.8	97.7	80.2	85.2	70.5
hemoglobin, beta adult t chain [Mus musculus]	0.699156	0.0883618	384.8	361.2	301.1	178.2	158.4	340.6	506.6	323.5	480.2	328.2
transcription intermediary factor 1-beta [Mus musculus]	0.894193	0.0886872	3900.8	4011.3	4124.5	4394.7	3149.2	4838.2	4231.1	4204.8	4342.5	4280.8
ribonucleoside-diphosphate reductase large subunit [Mus musculus]	0.839031	0.0891227	186.1	198.3	189.8	146.1	148.6	159.4	230.3	230.9	216.2	198.8
complement component 1 Q subcomponent-binding protein, mitochondrial [Mus musculus]	1.08227	0.0894673	407	436	420.2	494.3	457.7	426.6	379.6	407	411	422.6
lymphocyte antigen 75 precursor [Mus musculus]	1.12751	0.0895804	34.7	31.7	37.4	37.4	38.3	37	27.8	31.6	34.2	28.6
probable tRNA N6-adenosine threonylcarbamoyltransferase [Mus musculus]	0.764581	0.0895911	52.6	66.9	107.9	121.9	83.3	110.8	108.3	104.6	133.8	108.3
cytoplasmic tRNA 2-thiolation protein 2 [Mus musculus]	0.859355	0.0896856	45.2	35.1	39.5	35	45	36.9	47.6	47.7	48.3	52
cyclin-dependent kinase 9 [Mus musculus]	0.903202	0.0897536	168	175.6	193.3	174	138.2	185.8	196.5	190.3	178.5	189
RNA polymerase-associated protein LEO1 [Mus musculus]	1.23015	0.0900716	192	187.3	198.7	283.8	277.2	179.8	201.2	177.7	177	190.2
immunoglobulin superfamily member 8 precursor [Mus musculus]	0.929384	0.0901175	66.4	69.6	54.8	63.1	64.6	69.4	69.1	67.6	67.4	69.2
tuftelin-interacting protein 11 [Mus musculus]	0.797179	0.0902499	92.9	72.8	84.8	61.8	43.8	76.5	91.5	95.3	86.4	97
lysophospholipase D GDPD1 [Mus musculus]	1.10398	0.0906116	1333.5	1306	1351	1225.5	1286.8	970.2	1194.8	1307.8	1140.1	1277.4
carcinoembryonic antigen-related cell adhesion molecule 18 isoform X1 [Mus musculus]	1.13709	0.0911568	59	54.2	59.7	65.9	76.4	55.3	58	53.6	57.5	52.8
arylamine N-acetyltransferase 2 isoform X1 [Mus musculus]	0.902911	0.0913105	78.6	75.9	88.8	76.9	95.5	93.2	101.1	85	90.7	90.4
lysosomal alpha-glucosidase preproprotein [Mus musculus]	0.840636	0.0913269	255.2	243.8	340.2	326.6	394	332.6	383.6	401.1	348.5	389.7
tyrosine-protein phosphatase non-receptor type 2 isoform b [Mus musculus]	0.73523	0.0914683	138.2	122.8	229.2	145	140.1	125.2	253.7	225.9	228.3	221.4
transcription factor BTF3 homolog 4 isoform X1 [Mus musculus]	1.35409	0.0915707	186.3	197.5	147	230.4	288.9	216.2	140.4	122.9	149.4	146.6
collagen alpha-1(VI) chain precursor [Mus musculus]	0.604998	0.0918388	120.7	116.5	100.6	40.4	11.6	107.9	169.4	104.3	161.3	101.4
importin-4 isoform 1 [Mus musculus]	1.1014	0.0919616	613.9	643.7	596.5	504	629.9	491.8	572.2	533.9	544.2	570.8
serine beta-lactamase-like protein LACTB, mitochondrial precursor [Mus musculus]	1.27652	0.0919835	423.1	459.9	290.8	398.6	294	387.3	266.3	255.5	291.2	261.8
integrator complex subunit 13 isoform 1 [Mus musculus]	1.10734	0.0922558	57	57.7	58.9	60.9	59.5	61.6	46.8	49.7	58.4	49
2-acylglycerol O-acyltransferase 2 isoform X1 [Mus musculus]	1.22543	0.0929627	785.4	829.6	842.7	529.8	695.4	446.7	611.6	670.9	601.6	674.6
solute carrier family 25 member 45 isoform 1 [Mus musculus]	1.61458	0.0931131	46.3	39.6	37.7	39.1	7.8	19.4	18.4	23.4	22.9	21.5
ran GTPase-activating protein 1 isoform 2 [Mus musculus]	0.875677	0.0931455	1055.5	1012.3	1075.6	783.3	813.6	986.8	1189.6	1047.1	1080.4	1109.4
monoacylglycerol lipase ABHD6 isoform X1 [Mus musculus]	1.17434	0.0931912	333.7	383.9	332.3	252.4	288.7	263.4	238.3	277.9	270.1	305.1
peroxisomal membrane protein 11C isoform 1 [Mus musculus]	1.21611	0.0933264	34.9	33.2	29.7	46.2	41.7	34.4	24.8	32.4	28.3	32.8
protein mono-ADP-ribosyltransferase PARP4 [Mus musculus]	0.837792	0.0934907	505	493.2	524.6	441.6	318.5	435.5	576	552.7	576.4	584.3
terminal nucleotidyltransferase 4B isoform c [Mus musculus]	0.806172	0.0941724	56.5	53.9	58.8	52.6	29	69.2	65.6	56	52.5	67.8
gamma-adducin isoform X1 [Mus musculus]	1.07437	0.0945183	231.1	215.9	252.2	239.3	243.2	202.3	220.6	240	221.5	215.5
TBC1 domain family member 10B [Mus musculus]	0.839496	0.0946643	122	89.7	120.1	85	75.9	109.5	119.2	120.8	111.4	126
cold shock domain-containing protein E1 isoform X1 [Mus musculus]	0.872229	0.0948112	1491.5	1501.2	1672.8	1418.7	1014.7	1618.6	1649	1640.3	1626.3	1604.6
villin-like protein isoform X1 [Mus musculus]	0.821902	0.0949662	216	199.8	208.8	156.2	119.1	194.2	234.9	205.7	215.8	244.3
metastasis-associated protein MTA2 [Mus musculus]	0.858355	0.0949962	1375.2	1405	1483.7	1151.9	884.1	1418.2	1496.6	1493.5	1463	1468.2
MAP kinase-activated protein kinase 3 isoform X1 [Mus musculus]	0.862008	0.0952345	57.3	49	47.2	44.4	45.1	65	46.4	56.7	51.6	62.2
eukaryotic translation initiation factor 5 [Mus musculus]	1.09214	0.095485	2073.5	2223.5	2010.8	2258.2	2571	2057.4	1969.5	2065.9	2021.2	2083.4
serpin H1 isoform X1 [Mus musculus]	0.71053	0.0955502	954.6	881.7	795.1	489.8	378.8	791.6	1260.4	865.4	1195.6	812.9
PAN2-PAN3 deadenylation complex subunit Pan3 isoform X1 [Mus musculus]	0.723421	0.0955577	22.9	23.8	22.2	12.3	9.3	20	27.5	31.7	23.4	22.5
keratin, type I cytoskeletal 23 [Mus musculus]	0.758786	0.0956461	1160.4	1189.1	926	785.1	434.6	1319	1305.7	992.3	1201.4	1105.8
peroxiredoxin-6 isoform 1 [Mus musculus]	1.10373	0.0956637	17955.1	18674.2	20519.7	17263.5	19483.2	14159.4	17554.2	17563.9	17324.9	18469
THUMP domain-containing protein 3 isoform X1 [Mus musculus]	0.804507	0.0956975	23.2	18.6	28	38.3	24	33.8	33.9	31.7	34.2	30.6
splicing factor 3B subunit 6 [Mus musculus]	0.722725	0.0959279	126	115.6	306.8	320.3	258.1	337.3	341.1	271.5	312.7	296.5
ATP-dependent RNA helicase DDX18 [Mus musculus]	0.882209	0.0959641	243.1	246.9	238.3	220.3	172.6	276.6	244.9	229.1	259.8	260.5
mitotic deacetylase-associated SANT domain protein [Mus musculus]	0.881465	0.0960675	60.6	58.8	73.2	59.5	63.2	58.5	74.2	74.3	70.3	80.4
neutral cholesterol ester hydrolase 1 [Mus musculus]	0.93185	0.0963146	464.7	454.1	485.4	532.6	471.1	466.7	522.8	528.3	535.6	530.6
endoplasmin precursor [Mus musculus]	0.917975	0.0963361	18331	18046.6	21661.5	21817.4	17821.3	20947	20724.8	21286.6	21609	21838.3
F-box/LRR-repeat protein 8 [Mus musculus]	0.68559	0.0965282	10.4	11.3	10	6.1	9.3	7.1	15.2	10.8	16.9	18.7
son of sevenless homolog 1 [Mus musculus]	0.922478	0.0967355	64	55.9	65.5	73.1	61.6	68.5	69	70.9	67.9	70.7
cysteine and histidine-rich domain-containing protein 1 [Mus musculus]	1.09164	0.0967542	959.9	1041.5	968.6	1135.5	975	1049.4	876.5	887.8	916.1	924.2
serine/arginine repetitive matrix protein 1 isoform 3 [Mus musculus]	1.4728	0.0967879	43.5	58.2	27.3	60.8	56.6	52.8	22.8	23.6	29.2	38.9
dolichol-phosphate mannosyltransferase subunit 1 isoform 1 [Mus musculus]	0.916047	0.0968412	477.7	448	502.1	445.9	405.7	443.1	489.5	521.4	506.8	527.5
hydroxyacylglutathione hydrolase, mitochondrial isoform 1 precursor [Mus musculus]	1.05576	0.0970179	300.7	287	290.7	289.9	295.2	276.7	265.2	304.7	259.1	280.5
protocadherin Fat 1 isoform X1 [Mus musculus]	0.843122	0.0972015	1233	1201.9	1207.7	968.2	715.2	1143.9	1345.8	1240.1	1282.1	1305.1
RNA helicase aquarius isoform a [Mus musculus]	0.838416	0.0972643	105.3	98.6	101.2	72.5	73.3	98.9	117	109.3	122.5	90.1
DENN domain-containing protein 10 isoform 4 [Mus musculus]	1.1326	0.097626	71	81	66	61.2	61.6	57.7	66.8	62.4	54	60
RNA-binding protein 45 [Mus musculus]	0.884311	0.0980104	103.5	83.6	96	86.9	76.4	88.7	113.3	97.2	104.1	101.5
dipeptidase 1 isoform X1 [Mus musculus]	1.33858	0.0981393	171.5	162.9	160.4	193.7	290.4	185.2	149	134.2	129.1	133.8
protein dpy-30 homolog [Mus musculus]	1.30161	0.0983508	267.6	363	240.7	389.1	449.4	318	239	234.8	233.5	288.3
transforming acidic coiled-coil-containing protein 2 isoform X2 [Mus musculus]	1.11621	0.0985271	202.9	199.7	175.7	211.6	235	206.3	178.2	168.9	180.3	184.5
matrilysin isoform 1 preproprotein [Mus musculus]	0.790666	0.0985572	129.9	94.8	138.3	98.5	111.1	93.7	174.2	148.7	162.5	145.1
beta-adrenergic receptor kinase 1 isoform 1 [Mus musculus]	0.811224	0.0986548	59.1	52.7	87.9	55.8	78.4	68.1	80.8	80.5	96.7	85.5
serine/arginine-rich splicing factor 10 isoform 2 [Mus musculus]	0.799228	0.0993309	180.7	190.8	169.8	137.9	107.4	229.1	226.4	173.6	201	154.1
DNA topoisomerase 1 [Mus musculus]	0.947505	0.0994717	7544.5	7762.7	7979.7	7854.6	6935.6	8524	7881.8	7793.5	7887.1	8100.3
protein SGT1 homolog [Mus musculus]	0.885977	0.0995796	1341.2	1226.5	1443	1110.7	1094.7	1193.6	1503.8	1429.3	1449.2	1440.2
cytosolic 10-formyltetrahydrofolate dehydrogenase [Mus musculus]	0.934609	0.100029	2626.9	2545.5	2928.9	2909.7	2685.7	2694	3002.1	3101.1	2882.6	2975.2
DNA-directed RNA polymerase II subunit RPB4 isoform 1 [Mus musculus]	0.794511	0.100571	23.5	25.4	26.4	31	12.4	31.7	28.5	26.1	30.4	32.7
RNA-binding protein 39 isoform a [Mus musculus]	0.894943	0.100758	1157.1	1196.4	1280.2	1440.9	1117.6	1562.7	1285.9	1264.3	1386.4	1419.8
nucleolar protein 56 [Mus musculus]	0.843749	0.100941	724.1	708.1	661.4	516.7	418	694	747	690.8	721.7	735.6
protein sel-1 homolog 1 isoform b precursor [Mus musculus]	1.12313	0.101009	46.4	52.5	46.5	52.9	41.6	43.9	48.5	43.9	39.6	37.7
DNA ligase 1 [Mus musculus]	0.850942	0.101569	60.2	58.9	51.8	43	39	65.4	60.4	54.5	63	53.9
mediator of RNA polymerase II transcription subunit 13 [Mus musculus]	0.832611	0.101616	31.6	33.2	36.1	32.9	19.9	40.6	40.8	31.3	34.6	37.3
solute carrier family 25 member 40 isoform X3 [Mus musculus]	0.802326	0.101795	17.3	20.1	20.3	24.7	14.2	31	21.9	19.9	22.9	24.7
prostaglandin E synthase 3-like [Mus musculus]	0.83927	0.101817	366.3	325.2	498.8	376.7	456.9	378.6	488.9	540.8	507.8	495.4
sepiapterin reductase [Mus musculus]	1.0961	0.101819	2314.5	2470.3	2194	2662.7	2083.3	2284.2	2008.9	2156	2124.2	2123.5
aminoacyl tRNA synthase complex-interacting multifunctional protein 2 isoform 1 [Mus musculus]	0.870983	0.102067	746.1	687.4	723.5	710.2	474.5	840.2	731	740.8	788.3	736.4
succinyl-CoA:3-ketoacid coenzyme A transferase 1, mitochondrial precursor [Mus musculus]	0.846756	0.10235	5178	5185.9	6388.6	4418.1	4506.5	4643	6365.1	6510.4	6237.5	6568.1
zinc finger protein ubi-d4 isoform 1 [Mus musculus]	0.787508	0.102547	28	31	23.4	26.2	13.7	34.6	29.8	25.7	36.7	28.5
peroxisomal multifunctional enzyme type 2 [Mus musculus]	1.07382	0.102609	7211.5	7157.2	7785.4	6882.1	7338	6127.2	6634.6	7185.2	6540.6	7386.2
bis(5'-nucleosyl)-tetraphosphatase [asymmetrical] isoform X1 [Mus musculus]	1.0608	0.102685	381.1	425.8	405.3	421	434.4	372.3	402.3	405	364.7	404.8
acetyl-CoA acetyltransferase, mitochondrial precursor [Mus musculus]	0.886994	0.10303	5260.4	4941.3	6690.7	6597	5357.5	5912.1	6390.6	6833.2	6696	6690.2
E3 ubiquitin-protein ligase SH3RF1 isoform X1 [Mus musculus]	0.72391	0.103099	19.5	28.6	19.2	33.2	9.1	36.6	26.5	28.1	31.6	28.6
peptidyl-prolyl cis-trans isomerase B precursor [Mus musculus]	1.03454	0.103127	11288.2	11365.5	11268.1	11888.4	11147.6	11127.3	10406.6	11333.2	10982.2	11207
twinfilin-2 [Mus musculus]	0.907222	0.103379	297.4	302.4	336.7	274.8	271.1	292.6	335.5	351.9	307	347
uncharacterized protein LOC71392 precursor [Mus musculus]	0.649445	0.1034	110.6	90.6	107	41.3	36.4	71	168.2	101.8	128.2	125
NEDD8 [Mus musculus]	1.2713	0.103478	411.1	462.4	444.1	578.2	743.8	435.2	428.5	394	411.2	407.4
MARVEL domain-containing protein 2 isoform X1 [Mus musculus]	1.12458	0.10354	76.4	79.4	68.2	95.6	86.6	72	75.9	73.9	66.6	72.8
espin isoform X1 [Mus musculus]	1.52225	0.103542	478.5	514.1	451.6	660.1	1060.6	552.5	376.8	373.1	360.9	415.8
60S ribosomal protein L22 isoform b [Mus musculus]	0.820966	0.103573	1801.8	1763.4	2687.3	1784.1	2207.5	1849.9	2727.3	2655.2	2553.2	2692.5
hydroxymethylglutaryl-CoA lyase, mitochondrial isoform 1 precursor [Mus musculus]	1.07402	0.103575	1223.8	1271.4	1187.6	1255.2	1044.6	1171	1066	1143.7	1104.5	1085.1
aldehyde dehydrogenase, cytosolic 1 [Mus musculus]	1.15694	0.103618	538.3	472.8	497.2	407.8	458.4	310.1	440.2	475	422.9	404.2
equilibrative nucleoside transporter 1 isoform X1 [Mus musculus]	0.795094	0.103895	27.7	27.1	22.5	20.8	12.1	25.5	29.8	31.6	26.9	24.8
casein kinase I isoform gamma-3 [Mus musculus]	0.785714	0.104087	52.8	42.7	57	28.4	67.7	52	70.9	64.3	61.9	67.3
thioredoxin-interacting protein isoform 1 [Mus musculus]	1.18496	0.104338	117.8	104.2	93.9	78.2	89.6	65.1	82	81	94.6	85.5
intestinal alkaline phosphatase precursor [Mus musculus]	1.16094	0.104347	3890.9	3490.7	3760.1	4353	5196.7	3784	3401.8	3718.5	3299.4	3619.3
complement C4-B isoform X1 [Mus musculus]	0.8	0.104382	14	13.9	20	12.1	11.6	20.6	20.7	14.5	18	15.7
intersectin-2 isoform X1 [Mus musculus]	0.830425	0.104543	668.3	688.9	650.8	612.4	359	824.6	695.5	667.4	699.4	700.9
rab3 GTPase-activating protein catalytic subunit isoform X1 [Mus musculus]	0.909811	0.104556	336.6	344	429.9	418.3	377.8	390.1	416.2	440.9	427.3	421.1
phosphatidate phosphatase LPIN3 [Mus musculus]	1.24399	0.104801	22.7	18.3	16.9	24.1	21.5	21.3	13.6	14.7	20.5	13.1
steroid hormone receptor ERR1 [Mus musculus]	1.27113	0.104841	43.3	53.7	37.4	31.9	29.2	32.5	29.5	29.3	27.7	34.8
epidermal growth factor receptor substrate 15 isoform A [Mus musculus]	0.908647	0.105434	718.6	653.1	693.8	691.9	520	699.1	730.2	730.6	735.1	711.9
chloride channel protein 2 isoform X1 [Mus musculus]	0.722728	0.105453	91.5	112.1	196.9	290.1	182.6	276.5	216.6	222.7	247.2	245.2
glutathione hydrolase 1 proenzyme precursor [Mus musculus]	1.2456	0.105557	572.6	498.4	547.3	658	851.4	598.6	473.6	489.7	439.4	509.7
motile sperm domain-containing protein 2 isoform X3 [Mus musculus]	0.920317	0.105595	456.9	486.1	502.2	527.3	407.9	537.7	500.8	489.9	535.2	522.9
complement component receptor 1-like protein isoform 1 [Mus musculus]	1.19256	0.105775	169.9	161	141.9	128.6	193.8	109.1	136.5	153.7	119.5	148
ubiquitin carboxyl-terminal hydrolase 10 isoform X1 [Mus musculus]	0.915389	0.106127	431.7	458.2	439.6	359	395.2	410.2	473.6	457.5	464.6	470.4
splicing factor, suppressor of white-apricot homolog isoform 3 [Mus musculus]	0.801093	0.106529	50	50.7	65.8	68.1	29.2	69.9	62.1	64.7	70.4	62.2
apoptosis-associated speck-like protein containing a CARD [Mus musculus]	1.11828	0.10654	1346.4	1415.6	1473.3	1702.4	1811.1	1431.7	1364.9	1402.9	1332.9	1396.8
pleckstrin homology domain-containing family A member 2 isoform X1 [Mus musculus]	0.895638	0.106617	118.3	144	130.8	143.5	112.2	162.4	147.5	132.2	136.2	146.1
uncharacterized protein C7orf50 homolog [Mus musculus]	0.859694	0.106652	126.6	126	136.2	138.3	84.4	147.2	129.8	139.3	158.7	136.3
DNA replication licensing factor MCM7 isoform a [Mus musculus]	0.826936	0.106969	409.3	414	425.2	295.3	233.7	394.3	447.2	473.9	424.7	409.4
peptide-N(4)-(N-acetyl-beta-glucosaminyl)asparagine amidase isoform 1 [Mus musculus]	1.07702	0.106971	149	148	134.6	157.2	163.5	135.3	149.2	142.8	141.7	129.5
60S ribosomal protein L27a [Mus musculus]	0.824552	0.107223	1542.8	1426.4	1790.7	1128.7	1028.9	1350.3	1786.4	1813.1	1752.2	1687.4
hypoxanthine-guanine phosphoribosyltransferase [Mus musculus]	1.21022	0.107266	2057.1	2028.5	1940	2087.8	3079.7	1827.7	1774.1	1916	1788.9	1942.1
calcium homeostasis endoplasmic reticulum protein isoform 2 [Mus musculus]	0.884631	0.10737	495.6	511	578	409.2	423.1	487.8	572.3	535.6	569.4	567
proteasome activator complex subunit 3 isoform X1 [Mus musculus]	0.897649	0.107492	603.2	566.1	677.1	716.6	675	604	753.7	774.9	735.4	739.2
non-specific lipid-transfer protein [Mus musculus]	1.42553	0.107497	10813.5	12265.9	10737.7	13704.1	22790.1	11918.7	8900.6	9557.5	8925.4	10020.7
histone-lysine N-methyltransferase 2D isoform X1 [Mus musculus]	0.817343	0.107551	14.2	23.2	20.5	16.4	14.3	17.1	23.3	20.8	23.9	23.3
nectin-2 isoform 2 precursor [Mus musculus]	1.10198	0.107557	167.1	161.3	140.3	149.6	186.7	139	143.1	148.3	150.6	149.5
fibrinogen gamma chain isoform 2 precursor [Mus musculus]	0.799363	0.107776	1820.9	1623.6	1360.4	1255.8	1037.4	1806.7	2068.1	1537.2	2086.4	1381.3
1-phosphatidylinositol 3-phosphate 5-kinase isoform X1 [Mus musculus]	0.864752	0.107928	38.8	31.7	32.1	35.5	27.5	41	44.8	37.8	35.3	32.6
lysosomal acid phosphatase isoform 1x precursor [Mus musculus]	1.12277	0.107962	118.7	116.1	99.5	113.8	138.1	117.7	98.4	100.1	104.2	101.7
lupus La protein homolog isoform a [Mus musculus]	0.914213	0.108	2823.7	2836.8	2866.7	3102	2346.1	3320.8	3063.2	2940	3086.3	2876.4
beta-1,3-galactosyl-O-glycosyl-glycoprotein beta-1,6-N-acetylglucosaminyltransferase 3 isoform X1 [Mus musculus]	0.884481	0.10841	590.9	589.4	643.1	471	532.4	527.2	685.5	662.5	662.4	658.4
C-Jun-amino-terminal kinase-interacting protein 4 isoform X1 [Mus musculus]	1.06212	0.108612	1613.7	1549.1	1589.6	1612.1	1770.3	1675.3	1485.6	1470.4	1515.7	1512
inner nuclear membrane protein Man1 [Mus musculus]	0.917773	0.108849	89.3	90.8	99.3	100.5	90	114.1	101.1	89.2	104.1	103.5
BRISC and BRCA1-A complex member 2 isoform V [Mus musculus]	0.771444	0.109491	38.4	35.5	69.2	82.3	66.9	82.6	78.9	78.4	73	66
m7GpppX diphosphatase [Mus musculus]	0.893904	0.109556	229.9	216.7	291.7	266.1	267	254.9	314	290.1	289.4	273.9
afadin isoform X11 [Mus musculus]	0.924594	0.109594	4544	4558.3	4491.1	4609.7	3796.7	5202	4687.2	4396.3	4750.4	4758.1
albumin preproprotein [Mus musculus]	0.641546	0.109611	365.9	327.6	1232	1332.6	1579.8	945.7	1650.3	1797.7	1688.3	1459
DENN domain-containing protein 3 precursor [Mus musculus]	1.24951	0.109747	10.7	12.9	13.8	12.9	13.3	6.7	12.8	12.9	7.5	11
DNA mismatch repair protein Msh2 [Mus musculus]	0.761255	0.109978	144.9	137	229.9	123.7	150.8	127.9	233.9	212.7	224.1	234.3
neutral amino acid transporter B(0) [Mus musculus]	0.882908	0.110196	90	82.8	86	82.7	98.1	98.3	97.5	79.7	113	109.4
28S ribosomal protein S26, mitochondrial precursor [Mus musculus]	0.859749	0.110197	339.6	388.2	483.9	485.3	324.7	510.2	459.3	439.8	489.1	453.1
adenylate cyclase type 9 isoform X1 [Mus musculus]	0.651561	0.110332	4.2	5.7	21.3	13.1	20.4	15.5	24.7	19.3	19.9	19.9
hepatocyte growth factor-regulated tyrosine kinase substrate isoform X6 [Mus musculus]	0.908012	0.110935	1110.4	1141.3	1387.7	1366.9	1184.8	1485.2	1300.7	1279.7	1423.4	1329.3
microtubule cross-linking factor 1 isoform X1 [Mus musculus]	0.811006	0.111137	35	32.9	22.6	36.6	18.8	39.3	31.2	36.5	36.6	36.3
zinc finger protein 22 isoform X1 [Mus musculus]	0.827836	0.111312	167	167.4	162.9	101.8	108.7	160.8	190.6	173.6	179.4	150.6
tissue factor precursor [Mus musculus]	0.810459	0.111341	429.3	323.3	459	340.9	473	329	551.1	537.4	524.1	557.6
nucleoside diphosphate kinase B [Mus musculus]	1.19255	0.111345	2442.2	2513.5	1987.8	2402.9	3349	1996.5	2026.8	2197.1	2126.8	2298.4
receptor-interacting serine/threonine-protein kinase 3 isoform 1 [Mus musculus]	0.897156	0.111418	1466.5	1520.1	1437.5	1293.2	1148.1	1313.6	1621.9	1536.9	1569.8	1610.2
non-receptor tyrosine-protein kinase TYK2 isoform 1 [Mus musculus]	0.857573	0.111803	20.2	15.9	19.6	18.3	11.5	19.6	19.6	20.3	20.2	20
kinesin light chain 3 isoform X1 [Mus musculus]	0.82818	0.111942	67.4	69	70.7	46.6	54.3	54.8	74.1	76.3	87	79.7
lysosomal protective protein isoform X1 [Mus musculus]	1.15685	0.11208	472.9	450.7	425.1	411.4	371.4	273.5	396	417.1	341.6	414.3
rRNA 2'-O-methyltransferase fibrillarin isoform X1 [Mus musculus]	0.869975	0.112474	1309.1	1407.3	1257.3	1146.6	952.3	1633.2	1417.4	1254.1	1372.3	1303.2
PRELI domain-containing protein 1, mitochondrial precursor [Mus musculus]	1.09333	0.112746	180.8	193.4	179.5	178.2	153.7	179.6	167.7	146.9	156.6	159.2
protein S100-A16 isoform X1 [Mus musculus]	1.27181	0.112813	378.3	471.3	291.7	512.3	552.1	432.9	342.9	285.4	343	330.1
pre-rRNA-processing protein TSR2 homolog isoform 1 [Mus musculus]	1.28693	0.112877	14	18.8	10.3	18.4	14.3	15.3	9	10.3	12	12.3
SLIT-ROBO Rho GTPase-activating protein 2 [Mus musculus]	0.883842	0.113199	299.5	309.3	287.9	260.5	201	314.9	299	298.8	323	301
nucleosome assembly protein 1-like 1 isoform X1 [Mus musculus]	0.923045	0.113418	1286.1	1258.1	1269.9	1128.7	1020.9	1216.9	1274	1325	1346.2	1298.8
diacylglycerol kinase theta isoform X1 [Mus musculus]	0.728591	0.113657	63.1	64.4	177.2	172.3	121.1	158.2	153.4	172	169.6	167.7
thrombospondin-1 isoform 1 precursor [Mus musculus]	0.845371	0.113687	86.9	69.6	78.1	49.9	64.3	81	89.8	71.3	90.2	80.3
rhomboid domain-containing protein 2 isoform 1 [Mus musculus]	0.690427	0.113726	24.9	26.6	77.5	58.9	46.5	42.2	73.8	74.9	74.7	73.9
unconventional myosin-XIX isoform X5 [Mus musculus]	0.702785	0.113751	129.9	85.3	203	171.5	260.6	153.3	307.9	210.3	273.9	264.5
uncharacterized protein LOC118568432 [Mus musculus]	1.1697	0.113841	72	90.2	67.9	74.1	55.6	69	60.1	59.8	59	59.7
5'-AMP-activated protein kinase subunit beta-1 isoform X1 [Mus musculus]	1.14277	0.114304	36.8	47.9	36	40.7	33.1	30.8	36.8	34.8	33.2	34.6
metaxin-1 isoform 3 [Mus musculus]	0.912488	0.11536	917.9	922.2	1096.2	945.7	999.9	922.3	1148	1145.3	1052.6	1081.9
dynactin subunit 2 isoform 1 [Mus musculus]	1.11764	0.115398	2353.1	2460.6	2268.7	2774.6	3062.9	2484.5	2274.7	2230.2	2257.8	2312.8
myomegalin isoform 2 [Mus musculus]	0.789686	0.11606	316.3	300.5	284.2	263.1	105.4	324.3	335.7	312	318.8	316.8
charged multivesicular body protein 2a isoform a [Mus musculus]	1.13635	0.11606	1102.2	1197.1	1022	1331.9	1381.5	1243.1	1029.8	981.6	1051.7	1004.4
mRNA export factor isoform X1 [Mus musculus]	0.874174	0.11609	456.8	472.9	474	499.9	371	638.9	479.1	498	485.5	500.5
tropomyosin beta chain isoform Tpm2.1sm/cy [Mus musculus]	1.42972	0.116465	119.3	103.9	94.7	159.3	215.5	127.3	90	81.1	86	100.1
replication protein A 14 kDa subunit [Mus musculus]	0.910433	0.116471	56.8	59.5	55.9	49.2	56.1	52.8	61	69	62.3	59.7
60 kDa SS-A/Ro ribonucleoprotein isoform X1 [Mus musculus]	1.18419	0.116481	27.8	23.8	28.1	23.7	32.9	16.8	24.8	23.9	22.6	27
septin-11 isoform X1 [Mus musculus]	1.05338	0.116528	1073.2	1111.3	998.8	992.4	984.8	929.8	1020.7	979.1	967.9	1001.5
eukaryotic initiation factor 4A-I isoform 1 [Mus musculus]	0.832649	0.117928	2521.1	2226.8	3464.5	2470.6	2336.3	2348.7	3403.9	3375.3	3132.1	3376
transcription elongation factor A protein 3 isoform X1 [Mus musculus]	1.19192	0.118263	11.1	11.8	9	14.3	12.8	9.6	8.2	11.3	11.4	9
dihydrolipoyllysine-residue acetyltransferase component of pyruvate dehydrogenase complex, mitochondrial [Mus musculus]	1.0365	0.118335	2576.6	2473.9	2661.9	2587.6	2705.6	2643.8	2456.4	2475.3	2478.1	2494
clathrin interactor 1 isoform 1 [Mus musculus]	0.857414	0.118422	1811.4	1787.6	2650.2	2562.3	2841.1	2733	2737.7	2706.6	2717.4	2695.7
bifunctional epoxide hydrolase 2 isoform a [Mus musculus]	1.09562	0.118696	3102.6	2979.7	2971	2637.8	2420.3	2377.2	2608.6	2685.1	2499.1	2709.8
nuclear pore complex protein Nup205 isoform X1 [Mus musculus]	0.840834	0.118748	765	828.2	826.4	514.8	572.3	697.5	911.4	826.2	842.3	893.1
G-protein coupled receptor 39 [Mus musculus]	1.07689	0.118766	291.3	284.2	295.9	287.1	285.4	223.1	283.2	279.8	269.2	285.5
protein tweety homolog 2 [Mus musculus]	1.2639	0.118783	80.8	66	81.3	90.6	122.4	54.3	70.7	77.2	65.3	81.5
solute carrier family 15 member 1 [Mus musculus]	0.736578	0.11916	208.3	151.1	367.6	274	376.4	239.6	415.8	443.8	376.4	394.4
chloride intracellular channel protein 6 [Mus musculus]	0.832308	0.119513	553.2	548	761.1	869.2	963.2	912.1	825.2	912.3	926.5	863
dCTP pyrophosphatase 1 [Mus musculus]	1.41491	0.120011	16.9	15.6	17.9	30.6	32.9	15.8	19.6	13.2	15.5	16.4
meiosis regulator and mRNA stability factor 1 [Mus musculus]	0.73029	0.120301	65.9	71.1	52.8	61.3	12.9	87.4	73.8	63	69.6	67.7
isoamyl acetate-hydrolyzing esterase 1 homolog isoform X1 [Mus musculus]	1.15782	0.120353	255.2	239.9	247.5	212.7	242.7	139.6	212.8	235.9	216.7	229.7
serine/threonine-protein kinase 38-like isoform X3 [Mus musculus]	0.711706	0.120368	11.3	16.4	28.5	17.1	33.1	19.1	33.3	32.7	34.7	29.7
sortilin-related receptor isoform 1 precursor [Mus musculus]	0.910615	0.120435	577.4	576.6	576.4	518	554.2	504.9	628.2	645.2	619.8	679.6
oxysterol-binding protein-related protein 3 isoform X1 [Mus musculus]	0.844286	0.12061	156.4	168.8	149.4	105.9	104.3	141.7	168.8	158	172.9	169.7
peroxisomal biogenesis factor 19 isoform a [Mus musculus]	1.3575	0.12074	540.7	615.2	471	665.9	1000.5	640	471.7	413.7	447.9	452.7
60S ribosomal protein L13 [Mus musculus]	0.87743	0.120775	7629.4	8135.9	7867.5	7409.6	5167.1	9188.6	8110.1	8087	7939.9	7942.1
N-acetylglucosamine-1-phosphotransferase subunits alpha/beta isoform 1 [Mus musculus]	1.22048	0.120912	72.7	76.5	72.8	106.8	106.3	74.2	70.2	67.9	85.1	59.1
urokinase plasminogen activator surface receptor precursor [Mus musculus]	1.25484	0.120914	262.9	247.5	206.6	273.8	390.9	250.2	188.5	221.3	218.8	222.3
pumilio homolog 1 isoform X1 [Mus musculus]	0.877193	0.121082	34.8	35	47.7	48.8	38.7	47.5	45.3	42.6	48.1	50.2
G patch domain-containing protein 8 [Mus musculus]	0.906312	0.121085	328.1	356.8	329.9	376.1	299.1	433.6	353.2	359.5	357.2	361.2
CCR4-NOT transcription complex subunit 9 [Mus musculus]	0.931243	0.121143	211.3	187.1	191	179.7	172.2	200.5	195.9	203.4	218.7	192.3
39S ribosomal protein L44, mitochondrial precursor [Mus musculus]	0.879282	0.121521	474.9	461.1	460	362.4	313.1	455.6	491.6	467.9	473	467.8
probable ATP-dependent RNA helicase DDX6 isoform X1 [Mus musculus]	0.906695	0.12156	1034.5	964.3	980.1	897.1	775.8	902.3	1021.4	1082.5	1045.8	1078.5
COMM domain-containing protein 1 isoform X2 [Mus musculus]	1.34655	0.121774	31.4	28.9	23.3	19.8	15.5	10	21.5	18	18.5	20.3
MICOS complex subunit MIC13 precursor [Mus musculus]	0.653806	0.12213	48.1	43.6	212.7	189.5	134.8	128.7	201.8	216.1	204.3	210.7
pre-mRNA-processing factor 19 isoform 1 [Mus musculus]	0.93959	0.122355	2518.8	2534.2	2547.2	2301.2	2123.1	2458	2629.1	2611.1	2517.1	2582.3
phosphoserine aminotransferase isoform 1 [Mus musculus]	0.892454	0.122403	5615.8	5803.1	5175.3	4304.6	4262.7	5148	5975.1	5596.2	5655.2	5819.1
histone acetyltransferase KAT7 isoform X1 [Mus musculus]	0.760766	0.122861	64.6	62.6	60	60.5	22.6	90.6	78.6	59.7	64	62.4
nuclear cap-binding protein subunit 1 [Mus musculus]	0.857135	0.122996	650.1	603	714.4	480.9	533.4	563.5	808.5	737.1	675.5	694.2
TCF3 fusion partner homolog isoform 1 [Mus musculus]	0.842964	0.123081	39.2	58.7	54.8	55.2	40.1	59.5	52.7	66.3	66.2	49.5
RNA-binding protein 26 isoform X1 [Mus musculus]	0.928563	0.123128	650.6	701.6	654	612.4	538.7	696.7	658.1	666.4	687.5	691.5
carboxymethylenebutenolidase homolog isoform X1 [Mus musculus]	0.881624	0.124029	481.9	444.1	450	372.4	401	403.4	492.9	549.7	451.3	540.7
pirin isoform X1 [Mus musculus]	1.10886	0.124031	185.5	203.7	176.2	218.8	177.4	183.5	145.2	177	185	176.5
DNA-(apurinic or apyrimidinic site) endonuclease [Mus musculus]	0.910683	0.124038	993.5	998.7	1103.5	1327.2	1057.5	1241.5	1211.5	1188.2	1164.9	1211.8
PDZ and LIM domain protein 7 isoform a [Mus musculus]	0.896195	0.12448	351.9	390.8	321.5	352.4	274.7	394	381.8	329.6	388.3	393.5
40S ribosomal protein SA [Mus musculus]	0.822971	0.125065	2872.9	2617.7	3354.4	2106.4	2329.7	2297.8	3794.3	3528.5	3291.9	3225.5
gamma-soluble NSF attachment protein isoform X1 [Mus musculus]	1.08293	0.125331	457	515.5	471.6	563.1	548.2	490.2	448	450	478.6	492.9
RNA cytosine C(5)-methyltransferase NSUN2 [Mus musculus]	0.895085	0.125559	615.6	627	609.7	525.1	479.8	535.5	655.1	678.5	655.1	667.9
mitochondrial potassium channel ATP-binding subunit isoform X1 [Mus musculus]	1.10262	0.125562	453.6	470.2	419.6	375.3	370	350.5	365.4	392.9	374.8	410.7
keratin, type II cytoskeletal 4 [Mus musculus]	0.771919	0.126297	888.2	1048.9	804.2	639.5	345.1	875.6	1129.7	877.8	935.1	1008.6
serine/threonine-protein kinase MRCK gamma [Mus musculus]	0.873733	0.126311	304.8	291.5	314	346.5	208.1	365.8	344.8	317.8	317.7	330.5
mucin 3, intestinal precursor [Mus musculus]	1.40568	0.127243	3794.3	3565.4	3813.5	5541.9	7830	4212	3272.7	3427.9	3179.3	3369.5
cell cycle and apoptosis regulator protein 2 isoform X1 [Mus musculus]	0.753088	0.127454	120.3	76.6	153.2	94.2	122.7	83.9	177.5	162.9	178.8	149.8
zinc transporter ZIP9 isoform X4 [Mus musculus]	1.09514	0.127638	288.7	294.1	293.2	350.2	311.7	240.5	279.6	288.1	304.8	291.3
ubiquitin domain-containing protein UBFD1 isoform X1 [Mus musculus]	1.08996	0.127793	534.5	525.5	537.1	626.2	610.6	587.5	497.5	520.1	499.6	495.3
non-POU domain-containing octamer-binding protein [Mus musculus]	0.91344	0.127838	3179.2	3323.3	3304.5	3663.9	2753.9	3959.4	3398.9	3384.5	3553.4	3466.1
apolipoprotein C-III isoform a [Mus musculus]	1.65844	0.127901	12.6	12.6	13	16.5	32.7	11.3	8.9	15.1	7.5	9.9
mth938 domain-containing protein isoform 1 [Mus musculus]	1.10185	0.127953	120.4	133.5	108.8	104.4	117.1	108.5	105.2	94.3	103.9	118.3
metastasis-associated protein MTA3 isoform X4 [Mus musculus]	0.850313	0.128584	135	135.2	143.3	103.7	80.4	128.9	142	141.4	151.1	139.4
NEDD8-activating enzyme E1 regulatory subunit [Mus musculus]	0.939975	0.128659	366.1	323.6	392.4	384.5	360.9	364.1	388	389.7	403.9	398.5
inactive rhomboid protein 1 isoform X2 [Mus musculus]	0.892902	0.128689	145.1	135.8	120.6	101	130.3	126.1	140.1	142.8	143	156.7
methyltransferase-like protein 17, mitochondrial precursor [Mus musculus]	1.07628	0.128762	235.8	257.6	222.7	241.9	208.9	211.7	200.2	227.6	227.3	217.4
heat-stable enterotoxin receptor isoform 1 precursor [Mus musculus]	1.02844	0.129075	584.7	566.7	587.5	582.6	571	536.7	550.4	578.2	564.9	582.3
bifunctional methylenetetrahydrofolate dehydrogenase/cyclohydrolase, mitochondrial isoform X1 [Mus musculus]	1.10682	0.129095	341.8	382.5	364.9	398.2	312.4	379.4	315.7	301.7	319.2	310.1
prolow-density lipoprotein receptor-related protein 1 isoform X1 [Mus musculus]	1.07666	0.12918	734.8	750.1	840.4	800	839.5	683.1	700.2	825	719.9	754.3
NAD-dependent protein deacetylase sirtuin-2 isoform 1 [Mus musculus]	1.13647	0.129492	92	82.5	71.2	71.8	81.4	54.9	80	72.1	73.7	70.3
nudC domain-containing protein 2 isoform 1 [Mus musculus]	0.82487	0.129552	175.3	161.7	220.8	292.7	228.1	308.1	232.4	236	278.5	252.6
transmembrane emp24 domain-containing protein 9 precursor [Mus musculus]	1.07189	0.129638	2044.6	2164.7	1925.9	2289.8	1884.4	1909	1808.2	1931.7	1975.1	1994
CCR4-NOT transcription complex subunit 2 isoform d [Mus musculus]	0.888208	0.129908	302	302.8	310.1	356.7	234.8	380.6	324.1	328.3	344.6	318.4
serine/threonine-protein kinase LMTK2 precursor [Mus musculus]	0.889208	0.130272	425	429.1	419.4	509.4	355.2	557.4	474.2	446.5	474.5	451.9
hexokinase-1 isoform X1 [Mus musculus]	0.870245	0.130341	10041.1	10037.9	9555.3	7335.4	7398.8	8414.7	10388.2	10554.5	10315.3	11311.2
cAMP-dependent protein kinase catalytic subunit alpha isoform 1 [Mus musculus]	0.718082	0.130434	386.5	299.4	783.3	441.4	510.7	370.7	743	778.2	704.4	775.6
tetratricopeptide repeat protein 9C isoform X1 [Mus musculus]	0.798811	0.130468	35.6	35.4	35.7	41.3	26.7	61.3	44.8	36.5	35.9	40.2
SPRY domain-containing protein 7 isoform 1 [Mus musculus]	1.14603	0.13054	58.3	58.5	75.6	70.4	77.8	57.1	57.2	60.5	70.4	52
mitochondrial fission 1 protein isoform 1 [Mus musculus]	1.16845	0.130775	833.3	870.7	795.6	991.7	1225.5	891.5	769.5	793.6	799	783.2
arpin [Mus musculus]	1.04822	0.13081	721.4	696.2	725.8	725.9	791.5	657.6	715	696.3	730.4	693.1
cytochrome P450, family 4, subfamily f, polypeptide 37 isoform X1 [Mus musculus]	1.24688	0.130822	183.9	175	142.9	97.2	140.9	88	120	127	120.5	137.9
peroxisomal membrane protein 11B isoform 1 [Mus musculus]	0.765236	0.130953	185	163.9	351.7	241.2	231	198.2	328.1	350.4	315.5	340.4
lipase maturation factor 1 [Mus musculus]	1.07731	0.13122	116.8	106.4	111.8	126.3	114.2	104.2	99.1	116.5	99.9	114.5
small integral membrane protein 15 [Mus musculus]	1.40851	0.131344	392.2	443.2	334.3	434.7	800.2	373.1	319.5	320.5	325.8	368.3
volume-regulated anion channel subunit LRRC8A [Mus musculus]	0.901753	0.131406	202.7	179.8	205.5	156.3	156.1	181.8	201.4	203.7	203.1	208.5
zinc transporter SLC39A7 precursor [Mus musculus]	0.78298	0.131425	723.1	619.3	1320.6	1196.6	1277.3	983.5	1354.8	1435.2	1389.9	1397.3
RNA-binding protein 15 [Mus musculus]	0.868425	0.13162	609.5	605.4	568.8	566.9	388.5	711.3	632	536.7	645.4	628.7
dihydrolipoyllysine-residue succinyltransferase component of 2-oxoglutarate dehydrogenase complex, mitochondrial [Mus musculus]	1.36846	0.13169	6831.7	7211.1	6297.7	8676.3	13613.1	7389.4	5587.5	5937.5	5945.5	6291.8
mitogen-activated protein kinase kinase kinase 3 [Mus musculus]	0.706966	0.132217	19.2	20.8	53.9	36.8	45.9	29.2	56.3	50.2	53.6	60.5
intersectin-1 isoform X1 [Mus musculus]	0.897549	0.13224	113.4	140.4	139.7	138.7	159.9	171.1	146.7	145	142.8	165.5
laminin subunit beta-3 isoform X1 [Mus musculus]	0.832043	0.132448	1326	1360	1185	1198.2	733.8	1655.4	1443.4	1171.1	1441.7	1262.8
porphobilinogen deaminase isoform 1 [Mus musculus]	1.06142	0.13247	379.5	389.2	380.9	430.3	440.2	395.9	379.3	388.2	366.8	373
probable hydrolase PNKD isoform 2 [Mus musculus]	1.18464	0.132555	68.6	71.5	69.4	97.3	66.6	71.9	65.4	49.8	69.2	58.9
emopamil-binding protein-like [Mus musculus]	0.928199	0.132813	304.2	306	376.4	321.4	329.9	344.5	327.2	364.4	360.6	367.9
syntaxin-12 [Mus musculus]	1.2749	0.13327	1516.7	1608.3	1463.4	1835.3	2711.7	1630.9	1336.6	1379.4	1400.1	1418.6
cathepsin L1 isoform X1 [Mus musculus]	0.91862	0.133339	390.5	373.6	389.7	494.2	425.6	448.7	438.9	461.8	449	458.9
monocarboxylate transporter 1 [Mus musculus]	0.885713	0.133433	2157.4	2163.6	2797.5	2605.7	2253.3	2209.3	2664	2926.1	2822.5	2901.1
nitric oxide-associated protein 1 [Mus musculus]	0.786442	0.133482	77.5	67.2	93.3	58.1	35.7	66.4	93.7	92	85.7	84.1
small VCP/p97-interacting protein [Mus musculus]	1.20027	0.133642	143.6	162.8	150.6	195.8	237.2	159.8	143.6	142.8	156.6	138.7
neutral amino acid transporter A [Mus musculus]	0.841008	0.133813	383.3	415.6	540	642.8	631.9	565.9	580.5	597.9	676.9	686.5
alpha-aminoadipic semialdehyde dehydrogenase isoform a [Mus musculus]	0.856722	0.133829	675	572.5	862.7	814	945.7	758.2	888.3	984.7	940.7	945.2
isopentenyl-diphosphate Delta-isomerase 1 [Mus musculus]	1.17502	0.133851	1320.7	1428.8	1429.5	1044.6	1461.1	799.8	1217	1328.3	1109.7	1234.2
uncharacterized protein LOC118567641, partial [Mus musculus]	1.49306	0.133901	110.8	85.2	100.7	149.3	231.4	109.1	85.5	86.4	97.1	75.6
formin-binding protein 1-like isoform 2 [Mus musculus]	1.0841	0.133975	772.5	761.6	706.8	829.5	849.5	817.5	720.9	657.4	703.8	716.2
signal peptidase complex subunit 2 [Mus musculus]	0.924559	0.134075	1879.2	1735.7	2069.8	2075.4	1724.3	1928.3	1929	2186	2103.7	2111.3
mitochondrial import inner membrane translocase subunit TIM16 [Mus musculus]	1.2238	0.13423	988.2	1071.5	926.1	1220.4	1593.5	1125.3	877.1	905.5	907.2	924
S-arrestin isoform X1 [Mus musculus]	0.767956	0.134432	98.5	101.4	184.5	227.7	138.5	233.4	180.4	179.5	208.2	175.9
mitochondrial peptide methionine sulfoxide reductase isoform X1 [Mus musculus]	1.09281	0.134694	952.3	994	1026.1	1132.7	895.4	1039.7	870.1	906.9	894.2	864.9
ragulator complex protein LAMTOR3 [Mus musculus]	0.625398	0.135035	33.1	31	165.3	79	123.5	70.7	161	160	147.7	151.2
aldehyde dehydrogenase family 3 member A2 isoform 1 [Mus musculus]	1.06453	0.13505	2898.2	3024.2	2947.8	2798.8	2542.9	2561.7	2538.6	2753.3	2630.5	2866.3
mitogen-activated protein kinase kinase kinase kinase 3 isoform X1 [Mus musculus]	0.79867	0.135132	44	44.8	41.6	30.6	19.1	38.9	50.1	48.6	40	47.9
mitochondrial import receptor subunit TOM22 homolog [Mus musculus]	0.913137	0.13517	232.4	241.5	251.2	191	267.6	259.5	269.4	252.2	247.1	268.1
terminal uridylyltransferase 4 isoform X1 [Mus musculus]	0.811312	0.135324	43.9	38.3	42.7	38.7	20	38.4	42.6	46.6	55.1	43.6
retinoic acid receptor RXR-beta isoform 1 [Mus musculus]	0.922742	0.135374	49	52	51.4	47.7	54.3	57.6	50.3	49	58.6	60.2
phosphatidylinositol glycan anchor biosynthesis class U protein precursor [Mus musculus]	0.736471	0.135477	62.5	42.9	96.3	65.6	56.6	50.4	111.5	104.2	79	94.7
centromere protein V [Mus musculus]	0.683278	0.135534	32.9	43.3	32.9	41.5	15.3	76.4	50.7	29.8	46.9	39
vigilin isoform X1 [Mus musculus]	0.923794	0.13572	6289.5	6428.2	6913.4	6218.3	5146	6305.4	6790.9	6896.9	6831.6	6727.5
RNA polymerase-associated protein CTR9 homolog [Mus musculus]	0.853208	0.135914	248.1	301.9	305.5	323.8	183.7	366.5	296.5	309.2	312.2	313.1
ATP synthase subunit epsilon, mitochondrial [Mus musculus]	1.09448	0.136163	2128	2031.7	2156.4	2269.4	2625.5	2117.8	1849	2108.1	2013.7	2154.6
nuclear pore complex protein Nup107 [Mus musculus]	0.79875	0.136217	177.4	191.7	199.6	119.5	129.4	162.4	272.8	187.4	211	190
TSC22 domain family protein 3 isoform X1 [Mus musculus]	1.19597	0.136994	32.9	36.7	22.9	42.1	31.4	29.5	25.8	29.2	25.4	28.9
116 kDa U5 small nuclear ribonucleoprotein component isoform a [Mus musculus]	0.913412	0.137057	1289.6	1360.1	1322.5	1208.5	975.7	1367.4	1383	1301.6	1374.4	1313.6
vacuolar protein sorting-associated protein 18 homolog [Mus musculus]	0.85283	0.137147	130.7	129.6	183.1	141.5	138.3	126.2	170.9	187.8	189.1	174
HIRA-interacting protein 3 [Mus musculus]	0.863443	0.137183	84.7	88.9	125.9	89.9	98.1	97.3	129.6	103.8	118.1	115.8
U2 small nuclear ribonucleoprotein auxiliary factor 35 kDa subunit-related protein 1 [Mus musculus]	1.474	0.137272	145.4	128.5	120	247.4	299.7	138	118.4	128.2	145.4	108.4
alanine--tRNA ligase, mitochondrial isoform 1 precursor [Mus musculus]	0.887152	0.137335	149	167.5	206.9	140.2	193.3	181.1	198.4	199.5	198.1	188.8
arylacetamide deacetylase precursor [Mus musculus]	1.30806	0.137742	148.6	145.9	186.7	89.6	107.3	67.4	108.3	112.6	118.5	111.6
phosphoglycerate kinase 1 [Mus musculus]	0.955751	0.137953	22705.7	22680	22042.1	21195.4	19747	22002.9	22693.3	23509.9	22370.6	22810.8
integrator complex subunit 1 isoform X1 [Mus musculus]	0.742371	0.138004	36.1	17.6	32.6	16.6	23.6	25.6	33.7	41.3	43.1	26.7
G-patch domain and KOW motifs-containing protein [Mus musculus]	0.867996	0.138061	87.4	102.5	96.4	106	64.7	116.9	103.6	91.6	107.9	106.5
electron transfer flavoprotein subunit beta [Mus musculus]	0.907931	0.138278	7648.6	7857.4	9890.8	8924.3	7055.6	9100.6	8857.1	9250.9	9095.7	9268.2
centrin-3 isoform X1 [Mus musculus]	1.17716	0.138395	36.1	35.1	30.7	30	28.9	33.8	30.9	23	29	19.9
heterogeneous nuclear ribonucleoprotein A0 [Mus musculus]	0.925285	0.138534	1490.4	1662.4	1499.3	1281.7	1359.2	1592.5	1626.1	1461.9	1607.7	1593.7
acetylserotonin O-methyltransferase-like [Mus musculus]	1.28285	0.1387	116.7	117.2	73.5	89.1	63.4	93.3	65.8	63.5	64	71.9
cytochrome P450 2C29 precursor [Mus musculus]	0.864144	0.138708	92.7	87.7	80.9	87.1	69.5	70.1	107.1	102.8	96.6	107
diacylglycerol kinase delta isoform X1 [Mus musculus]	0.682225	0.138757	11.4	9.4	34	34.8	17.1	23.1	38.7	31.6	29.5	33.5
tether containing UBX domain for GLUT4 isoform 1 [Mus musculus]	1.06848	0.13925	238.5	265.1	222	253.6	240.9	248.5	225.1	216	235.5	216.8
unconventional myosin-Ic isoform a [Mus musculus]	0.839118	0.139434	2017.4	2050.5	2011.3	1390.8	1217.3	1744.7	2334.6	2087.1	2142.8	2043.7
developmentally-regulated GTP-binding protein 1 [Mus musculus]	0.939051	0.139724	369.9	404.2	407.9	367.8	353	367.4	407.7	428.7	403	419.5
GA-binding protein subunit beta-1 isoform X1 [Mus musculus]	1.12547	0.139953	252.7	295	203.1	296.2	246.5	241.9	226.5	225.6	225.2	230.1
E3 ubiquitin-protein ligase RNF14 isoform X1 [Mus musculus]	1.16202	0.140001	22.7	32.6	24.7	26.1	23	26.1	23.5	21.4	21.6	18.5
GDP-fucose protein O-fucosyltransferase 2 precursor [Mus musculus]	0.698381	0.140313	94.5	76.7	155.7	72.7	96.6	57	157	168.7	154.9	172.9
AP-1 complex subunit beta-1 isoform X1 [Mus musculus]	1.05385	0.140391	1270.2	1307.9	1178	1142.4	1118.8	1136.3	1148.4	1170.6	1130.1	1124.4
pyruvate dehydrogenase protein X component, mitochondrial [Mus musculus]	1.08323	0.140674	922.9	940.8	907.4	863.9	716	790	812.4	795.2	803.4	815.7
procollagen-lysine,2-oxoglutarate 5-dioxygenase 1 precursor [Mus musculus]	0.867259	0.141038	287.8	258.3	278.8	205.5	228.6	222.1	323.2	293.2	314.1	299.1
basement membrane-specific heparan sulfate proteoglycan core protein precursor [Mus musculus]	0.837107	0.141171	14407.7	13692.9	11398.1	11085.4	8824.4	15242.8	16025.1	12018.6	16164.4	11517.9
annexin A10 isoform 1 [Mus musculus]	1.21641	0.141188	823.5	652.7	768.4	504.2	755.3	387.2	670.6	650.8	549.4	622.7
monocyte differentiation antigen CD14 precursor [Mus musculus]	1.25822	0.141359	15.2	17	11.9	13.9	18.5	16.2	13.7	12.7	6.9	11.3
fibrinogen beta chain preproprotein [Mus musculus]	0.804997	0.141583	2918	2743.9	2184.4	2260.5	1466.8	3312.9	3191.3	2339.6	3254.3	2279.1
tetratricopeptide repeat protein 1 [Mus musculus]	1.31327	0.141739	276.3	303	263.8	373.8	535.4	307.6	246.9	253.9	249.9	276
carbonyl reductase [NADPH] 3 [Mus musculus]	0.907032	0.142086	1901.6	1871	2243.2	1651.1	1710.9	1887.9	2023.8	2237.1	2073.6	2116.6
proprotein convertase subtilisin/kexin type 5 isoform 1 preproprotein [Mus musculus]	1.15968	0.142102	249.2	277.2	205.8	288.1	221.6	266.6	194.3	188.5	216.1	205.4
zinc finger and BTB domain-containing protein 7A isoform X1 [Mus musculus]	0.70981	0.142182	19.7	15.6	40.2	56.2	40.5	51.3	64.5	42.2	42.2	42.4
cytoskeleton-associated protein 4 [Mus musculus]	0.921999	0.142251	592	553.1	679.9	733	645.3	671.3	678.2	687	720.4	717.4
dynein light chain Tctex-type 1F isoform 1 [Mus musculus]	1.12182	0.142469	69.2	72.1	67.8	74.1	69.5	52.5	53.7	61.6	71.4	75.2
5'-3' exoribonuclease 2 isoform 1 [Mus musculus]	0.8741	0.142858	929.5	932.9	1230.1	1423.4	1041.8	1350.9	1287.9	1232.2	1284.1	1203.1
tRNA modification GTPase GTPBP3, mitochondrial precursor [Mus musculus]	0.725339	0.143425	19.6	12.5	51.7	41.8	34.7	39.8	39.2	49.9	43.7	48.4
plastin-3 isoform 1 [Mus musculus]	0.909454	0.143469	1959.9	1861.9	2072.9	1906.5	1820.1	1695.7	2167.6	2173.2	2201.5	2341.2
26S proteasome non-ATPase regulatory subunit 10 isoform 1 [Mus musculus]	0.89715	0.143643	51.5	48.8	59.9	57.8	71.6	64.2	65.7	66.2	60.8	65.9
hydroxysteroid dehydrogenase-like protein 2 isoform 1 [Mus musculus]	0.833451	0.143649	521.7	458.7	754.3	470.4	623.8	510.1	716.9	733.9	721.8	711.5
geranylgeranyl pyrophosphate synthase isoform X1 [Mus musculus]	0.842929	0.143871	25.7	29.3	33.8	27	18.9	25.6	32.1	35.7	30.4	36
proteasomal ubiquitin receptor ADRM1 [Mus musculus]	1.11771	0.143923	1147.1	1082.1	1024.4	1023.2	1410.8	995.3	1075.2	983.3	998.8	1036
RWD domain-containing protein 1 [Mus musculus]	1.09582	0.143964	147.9	131.1	132.2	164.7	166.3	127	136.6	138.9	142.1	132.7
eukaryotic translation initiation factor 3 subunit H [Mus musculus]	0.935888	0.144166	1957.4	1882	2250.4	1963.7	1922.6	1921.5	2161.7	2214	2170.9	2191.4
nebulin-related-anchoring protein isoform X1 [Mus musculus]	1.25227	0.144178	30	23.3	24.8	29.2	44.6	24.3	24.7	23.5	24.6	24.2
RNA-binding protein 10 isoform 1 [Mus musculus]	0.887531	0.144184	227.2	246.9	229.2	223.5	242.7	326.6	241.7	220.9	266.7	261.8
ion channel TACAN [Mus musculus]	1.26245	0.14421	345.2	382.8	325.9	208.9	268.3	162.6	247.4	308.5	220.2	274.1
lamin-B1 [Mus musculus]	0.862383	0.144543	4395.5	4758.1	4162.5	4408.2	4260.7	6408.7	5626.3	4061.7	4991	4405.6
gamma-aminobutyric acid receptor-associated protein-like 2 [Mus musculus]	1.19468	0.144949	336.5	330.6	288.3	311.2	479.3	309.3	274.4	271.4	281.3	325
G protein pathway suppressor 2 isoform X1 [Mus musculus]	0.835261	0.145093	93.8	85.5	93.1	61.9	77.4	69.1	112.3	103.9	113.4	94.2
protein FAM160B1 [Mus musculus]	0.780368	0.145315	22.6	23.8	33.7	20.6	26.5	18.8	41.1	33.2	37.8	32.1
bromodomain adjacent to zinc finger domain protein 2A isoform X1 [Mus musculus]	0.784494	0.145323	16.2	7.4	15.3	8.6	12.2	14.5	13.2	14.9	19.2	14.3
cathepsin O preproprotein [Mus musculus]	1.10607	0.145452	27.4	32.8	31.8	28.3	30.9	25.5	24.8	30.3	24.6	31.5
angio-associated migratory cell protein isoform 1 [Mus musculus]	1.11138	0.145498	73.9	73	89.5	88.8	91.9	63.1	78.6	80.7	78.6	74.3
electron transfer flavoprotein-ubiquinone oxidoreductase, mitochondrial precursor [Mus musculus]	1.07761	0.145587	3287	3329.2	3397.8	2957.7	2815.7	2626.9	2907.8	3021.5	2980	3114.2
protein phosphatase 1 regulatory subunit 21 [Mus musculus]	0.88725	0.145671	75.8	61.7	74.9	58.1	66.3	60.2	80.3	80.9	77.4	80.8
serine protease inhibitor Kazal-type 1 precursor [Mus musculus]	1.23713	0.145691	75.3	75.4	87.1	101.6	124.4	97.6	64.5	75.1	65.7	72
aspartate--tRNA ligase, mitochondrial precursor [Mus musculus]	0.885541	0.145843	193.2	182.9	173.2	143.3	124.4	174.6	185.2	186	191.3	185.5
attractin isoform X2 [Mus musculus]	1.12288	0.145847	152.1	142.1	158.3	145.1	197.4	129	154.3	143.2	138.8	142.7
heat shock 70 kDa protein 4 [Mus musculus]	1.04519	0.145855	17211.4	17174.8	16662	18114.9	19260.6	17230.4	16604	17007.2	16654.6	17104
antigen peptide transporter 2 [Mus musculus]	0.855898	0.14615	70.4	71.8	77.9	64.6	59.2	60.3	88.1	71.2	85.9	96.3
protein-glutamine gamma-glutamyltransferase 2 [Mus musculus]	0.894808	0.146296	1162.7	1187.8	1332.4	986.7	965.9	1182.4	1431.6	1221.2	1277.4	1185.4
sorting nexin-2 isoform 2 [Mus musculus]	0.935629	0.146358	1333.4	1299.3	1404.4	1496.3	1162.8	1435.3	1438.1	1404.4	1478.4	1400.7
gamma-aminobutyric acid receptor-associated protein [Mus musculus]	1.13132	0.146375	367.4	350.1	311.3	420.3	303.2	361.1	283.6	286.6	309.5	308.1
cystatin-B [Mus musculus]	1.15384	0.146661	976.3	1043.4	933.3	1095.4	1429.7	967.1	1006.2	876.6	922	975.8
glycogen debranching enzyme isoform 1 [Mus musculus]	0.928709	0.146829	103.1	117.9	111.6	92.1	106.8	115.1	122	106.1	117.2	111.9
V-type proton ATPase 116 kDa subunit a3 [Mus musculus]	0.807404	0.146875	146.1	105.7	191.8	108	159.4	126	195.9	201.1	186	171.6
la-related protein 1B isoform X1 [Mus musculus]	1.16803	0.146989	73.8	76.1	67.2	100.5	95.3	84.7	65	69.7	67	67.1
ubiquitin carboxyl-terminal hydrolase CYLD isoform X1 [Mus musculus]	1.20291	0.146992	16.6	23.2	21	20.4	26.1	23.8	18.6	14.9	15.6	16.3
tetraspanin-31 [Mus musculus]	1.44574	0.147023	21.3	26.3	17.1	24.8	46.4	20.8	15.7	17.5	22.7	17.3
ubiquitin-conjugating enzyme E2 J1 isoform 1 [Mus musculus]	0.884478	0.147045	521.6	481	625.5	720.1	530.6	721	618.5	630.6	635.5	649.2
chromodomain-helicase-DNA-binding protein 4 isoform X1 [Mus musculus]	0.885293	0.147169	2977.9	3090	2976.3	2649.2	1894.7	3058.6	3129.5	3033	3098.1	3029.5
putative ANKRD40 C-terminal-like protein [Mus musculus]	1.2386	0.147468	84	114.4	82.8	110.9	148.3	105.5	89.9	79.3	81.2	80.4
cell division cycle and apoptosis regulator protein 1 isoform X1 [Mus musculus]	0.90717	0.147613	1582.5	1520.4	1660.3	1535.9	1162.1	1499	1660.4	1641.6	1750	1673.7
TBC1 domain family member 9B isoform 1 [Mus musculus]	0.888433	0.147693	51.5	51.6	61.6	44.3	50.6	48.8	59.4	56.4	67.1	60.5
RNA polymerase II-associated factor 1 homolog isoform X1 [Mus musculus]	0.885447	0.147867	261.8	266.6	303.8	276.1	181	281.2	292.2	296.8	286.1	299.8
COP9 signalosome complex subunit 6 [Mus musculus]	0.823043	0.147927	80.7	80.1	138.1	111.3	117.7	98.5	128.4	128.1	133.7	152.7
integrator complex subunit 14 [Mus musculus]	0.783801	0.148409	44.5	29.8	74.2	58.6	44.5	47.8	65.3	71.8	64.8	71.3
brefeldin A-inhibited guanine nucleotide-exchange protein 2 [Mus musculus]	0.909007	0.149376	787.4	759.6	809.2	703.2	570.9	780.8	830.5	822.6	815.4	744.4
synaptosomal-associated protein 25 isoform c [Mus musculus]	0.764499	0.149452	7.9	8.1	5.5	11.7	10.3	7.3	12	15.2	10.2	12.2
MAGUK p55 subfamily member 6 isoform X1 [Mus musculus]	0.906989	0.149577	74.5	75.7	73.4	69.7	55.8	80.2	70.4	73.4	75.6	85.3
nucleoprotein TPR [Mus musculus]	0.93356	0.149754	5989	6217.7	5870.1	6119.6	6374.5	7475.4	6680	5973.9	6218.4	6398.9
ubiquitin-associated protein 2 isoform X2 [Mus musculus]	1.19158	0.149929	407.9	496.7	405.6	538.3	633.2	515.4	398.8	362.2	391.5	414.8
triple functional domain protein [Mus musculus]	1.12268	0.149955	67.7	69.2	59.1	80.6	56.5	63.3	53.3	59.7	59.2	61.2
selenoprotein K [Mus musculus]	1.24523	0.150322	85.6	97.8	77.5	114.2	127.1	111.7	67.7	64.5	75	84.4
glutathione peroxidase 1 isoform 1 [Mus musculus]	1.17243	0.150425	3306	3240.6	3506.8	3704	5125.9	3360.2	3190.7	3208.7	3113.1	3233.4
ligand of Numb protein X 2 isoform X1 [Mus musculus]	0.867853	0.150538	25.7	21.2	24.8	33.5	31.4	29.8	32.9	34.8	27.2	32.7
keratinocyte differentiation factor 1 isoform X1 [Mus musculus]	1.1474	0.150644	59	68	54.9	78.9	67.7	68.9	51.7	54.6	60	51.1
tyrosine-protein kinase CSK isoform X1 [Mus musculus]	0.90036	0.150714	335.1	349.3	399.4	359.9	258.7	358.1	390.4	378.4	385.2	378.7
mitochondrial proton/calcium exchanger protein precursor [Mus musculus]	1.13492	0.150757	6710.4	6888.8	6441.6	8950.4	7075.5	7387.4	5509.4	6320.2	6135.8	6426.4
coiled-coil and C2 domain-containing protein 1B [Mus musculus]	1.21513	0.150828	365.4	372.5	340.8	527.2	513.9	447.1	323.6	307.7	347.7	318.4
serine/threonine-protein phosphatase CPPED1 [Mus musculus]	1.18423	0.151026	514.4	465.6	519	525.7	767.6	435.4	479.1	504.7	453.8	484.9
serrate RNA effector molecule homolog isoform 1 [Mus musculus]	0.907565	0.151141	2739.9	2841	2875.4	2822.5	2034	3176.9	2823.8	2927.6	2850.9	2889.5
CDP-diacylglycerol--glycerol-3-phosphate 3-phosphatidyltransferase, mitochondrial [Mus musculus]	0.729302	0.151205	11.7	7.8	20.6	23.6	14.7	13.4	19.8	26.1	24.2	24
utrophin isoform X2 [Mus musculus]	0.912936	0.1513	1662	1667.8	1468.6	1569.2	1249.3	1857.7	1640.3	1605.7	1652.6	1587
GTP-binding protein 10 isoform 1 [Mus musculus]	0.802223	0.151497	47.8	33.3	83.6	61.8	55	60.3	74.4	76.1	71.4	68.7
cleavage and polyadenylation specificity factor subunit 2 isoform X1 [Mus musculus]	0.868546	0.151594	221.1	197.5	220.2	144.6	187.2	178	248.8	234.9	233.9	221.9
translation initiation factor eIF-2B subunit delta isoform 1 [Mus musculus]	1.09468	0.151619	365	378.5	339.4	406.2	403.6	410.8	332.7	324.4	323.3	337.8
pyridoxal kinase [Mus musculus]	1.09401	0.151658	458.9	493.3	414.7	555.1	498.6	477.4	401.8	450.3	436.3	446.8
tyrosine-protein phosphatase non-receptor type 12 isoform a precursor [Mus musculus]	1.09847	0.151663	122.9	125.7	120.6	152.4	145.5	127.5	108	117.9	128.9	125
reticulocalbin-2 isoform 1 precursor [Mus musculus]	0.823127	0.151817	137.3	154	212	257.2	165.6	176.9	248.1	235.5	234	230.6
protein diaphanous homolog 2 isoform X1 [Mus musculus]	0.901287	0.151928	189.5	205.4	218.7	238.8	162.9	245.4	225.1	211.2	221.9	222.9
GON-4-like protein isoform X1 [Mus musculus]	0.844444	0.151975	20.8	18	14.2	15.3	22.9	22.5	19.3	24.1	17.6	24.5
TOM1-like protein 1 isoform 1 [Mus musculus]	0.766972	0.151976	18.1	14.5	17.6	19.7	13.7	31	15.8	17	26.8	18.4
microsomal triglyceride transfer protein large subunit isoform X2 [Mus musculus]	1.22019	0.15254	25388.5	24826.3	25806.6	15389.6	18355.3	13326.3	18545.9	20880.9	17283.2	19922.1
histone deacetylase 2 [Mus musculus]	0.77168	0.15258	148.8	134.6	262.2	135.5	186.5	145	260.3	258.6	248.4	212
cadherin-related family member 5 isoform 2 precursor [Mus musculus]	1.31866	0.152882	1401.1	1328.3	1205.5	1597.5	2513	1512	1126.7	1193.4	1116.2	1152.9
delta-aminolevulinic acid dehydratase isoform X1 [Mus musculus]	1.32594	0.152965	827.2	863.2	812.7	942.7	1638.4	731.9	734.4	782.1	747.3	838.7
autophagy-related protein 2 homolog A isoform X1 [Mus musculus]	1.32104	0.153182	12.1	19.8	17.5	23.2	13.4	7.5	13.5	13.5	12.5	18.1
oxygen-dependent coproporphyrinogen-III oxidase, mitochondrial precursor [Mus musculus]	1.04802	0.153305	1711.9	1826.2	1767.3	1914.4	1692.6	1794.8	1605.8	1687.1	1670.4	1745.9
EPM2A-interacting protein 1 [Mus musculus]	1.1893	0.153561	15.9	15.4	14.9	20.7	19.8	13.2	19	11.7	15.6	13.4
ectopic P granules protein 5 homolog [Mus musculus]	0.76111	0.15375	115.8	85.8	149.2	110.6	186	100.7	187.7	212	188.1	162.1
collagen alpha-3(VI) chain isoform 1 precursor [Mus musculus]	0.696018	0.154088	199.8	196	155.4	113.5	22.2	195.7	251.9	153.7	229.1	156.5
endoplasmic reticulum-Golgi intermediate compartment protein 3 isoform 1 [Mus musculus]	0.919458	0.154157	473.6	448.2	547.5	560.1	564.3	505.5	557.7	588.7	592.6	576.4
enhancer of mRNA-decapping protein 4 isoform X1 [Mus musculus]	0.814128	0.154216	589.9	640.5	594.1	480.7	272.9	755	660	567.4	617.3	567
adenosine kinase isoform 1 [Mus musculus]	0.96532	0.154235	2466.1	2281.5	2421.5	2300.7	2257	2338.1	2418.5	2536.2	2387.5	2467.8
serine/threonine-protein phosphatase 4 regulatory subunit 2 [Mus musculus]	1.1035	0.154268	482.4	467	480.7	587	575.8	529.2	460.3	435.3	442	482.9
serine/threonine-protein kinase PRP4 homolog [Mus musculus]	0.89776	0.154655	195.7	181.8	204.5	152.6	159.3	221.5	210	188	201.3	174.9
band 4.1-like protein 5 isoform X1 [Mus musculus]	0.807656	0.154662	114.9	131.7	126	89.3	50.8	118.7	131.7	116.6	141.9	125.9
FGFR1 oncogene partner 2 homolog isoform 1 [Mus musculus]	1.14	0.154789	222.8	257.7	228.7	249.2	322.5	258.4	215.7	202.8	223.1	223.6
pyruvate dehydrogenase kinase, isozyme 3 [Mus musculus]	0.800792	0.155031	657.8	620.3	762.6	418	471.8	459	800.7	812.8	780.6	806.4
tubulin-specific chaperone C [Mus musculus]	1.1736	0.155202	256.7	263.4	258.3	350.7	390.6	280.1	264.5	244.5	253	252.8
ubinuclein-1 isoform X1 [Mus musculus]	0.776531	0.155274	16.7	12.4	14.9	21.7	10.4	27.2	19.5	18	15.5	17.8
pyrroline-5-carboxylate reductase 3 [Mus musculus]	1.23288	0.155288	464.8	461.6	434.7	528	755.3	519.2	372.3	437.5	407	408.9
elongation of very long chain fatty acids protein 7 [Mus musculus]	0.916721	0.155375	160.5	179.4	163.1	177.8	160.2	154	173.9	199.6	190.1	199.8
fer-1-like protein 6 [Mus musculus]	0.882271	0.15544	20.9	23	26.1	25.4	32	31.5	27.4	29.3	30.7	25.5
methylglutaconyl-CoA hydratase, mitochondrial precursor [Mus musculus]	0.908519	0.155455	290.7	262.6	278	218	221.9	260	287.4	299.1	267.4	285.3
NHP2-like protein 1 [Mus musculus]	0.815933	0.155463	547	544.4	841.1	1029	842.3	1140.4	883.6	820.6	945.3	872
transcription factor 25 isoform X1 [Mus musculus]	0.854997	0.155833	160.9	163.1	199.6	230.1	162.6	268.5	191.5	191.7	216	204
sorcin isoform 1 [Mus musculus]	0.907076	0.156015	2358.7	2295.3	2904.8	3132.7	2935.6	2800.8	2936.8	3117.3	3047.6	3120.6
uncharacterized protein LOC67715 isoform 1 precursor [Mus musculus]	1.3315	0.156071	56	44.9	59.3	82.5	95.5	71.7	43	41.5	47.6	50.2
histone-lysine N-methyltransferase EHMT2 isoform X1 [Mus musculus]	0.764564	0.156203	30.1	34.8	35.4	42.1	16.4	58.8	33	41.9	37.6	36.4
zyxin isoform X1 [Mus musculus]	1.15704	0.156346	635.9	669.7	588.7	823.9	768.3	769.9	554.2	547.7	585.3	556.2
UV excision repair protein RAD23 homolog A isoform 4 [Mus musculus]	1.26693	0.15651	496.6	463.8	420.1	571	834.6	489.4	429.8	428.7	400	451.2
asparagine--tRNA ligase, cytoplasmic isoform 1 [Mus musculus]	0.932817	0.156717	3520.4	3658.8	4262.9	3967.4	3490.3	3713	4267.8	4076.9	4154.2	4049.1
ral GTPase-activating protein subunit beta isoform X1 [Mus musculus]	0.857887	0.156786	377.1	339.2	385.9	291.6	202.9	370.9	367.8	382.6	382.1	357.8
SHC-transforming protein 1 isoform a [Mus musculus]	1.23843	0.156802	14	9.5	12.9	19.4	13.8	13.4	10.2	9.7	11.5	11.4
exosome complex component RRP46 [Mus musculus]	0.776983	0.157037	62	61.5	130.1	89.7	123.9	85.3	125.1	136	125.3	129.6
solute carrier family 2, facilitated glucose transporter member 2 [Mus musculus]	1.1797	0.157142	1306	1226.6	1241.2	907.4	922.5	700.4	967	1090	933.6	1059.1
1-phosphatidylinositol 4,5-bisphosphate phosphodiesterase beta-3 isoform a [Mus musculus]	1.03778	0.157208	7986.9	8065.9	8041.9	8721.5	8532.1	8296.2	7637.4	8180.5	7780.8	7948.3
serine dehydratase-like isoform X1 [Mus musculus]	0.849564	0.157412	46.1	41.4	53.7	38.9	44.1	35.9	56.7	52.5	60.5	58.3
peptidyl-prolyl cis-trans isomerase FKBP10 isoform 1 precursor [Mus musculus]	0.756588	0.157804	24.8	29.5	23	18.5	13.3	35.9	37.7	18.4	26.7	25.5
mitochondrial intermembrane space import and assembly protein 40 [Mus musculus]	1.27119	0.158023	212.4	225.6	221.9	235.5	387.1	249.5	185.8	178.8	196.6	198.2
glucocorticoid receptor isoform X1 [Mus musculus]	0.873003	0.158659	118.1	138.1	117	157.2	103.4	122.7	138.2	147.5	166.3	151.3
pyruvate kinase PKLR isoform X2 [Mus musculus]	1.1037	0.158708	9379.8	8871.2	10467.7	8997.3	8532.9	7133	8343.7	9633.9	7725	9068
nucleoside diphosphate-linked moiety X motif 19 precursor [Mus musculus]	1.15187	0.159059	159.7	161.4	171.7	124.6	182	105.4	137	149.5	139.3	162.8
deubiquitinase OTUD6B isoform X1 [Mus musculus]	1.20965	0.159104	42.9	48.7	43.6	61.6	43.8	55.3	35	34	40.4	34.2
replication termination factor 2 [Mus musculus]	1.14742	0.159227	69.4	66.9	53.4	60.4	48	58.3	45.3	45.2	57.6	53.4
ATPase family protein 2 homolog isoform 1 [Mus musculus]	0.747046	0.15942	63.2	62.2	103.1	122.7	34.5	118.4	87.7	91.5	108.8	109.9
ubiquitin-conjugating enzyme E2 Z [Mus musculus]	1.12483	0.15968	76.7	78.6	60.8	58.5	59.7	61	55.2	63.3	55	62.7
uncharacterized protein C3orf86 homolog [Mus musculus]	0.152503	0.159694	6.5	5.8	5.9	10.8	10.3	112.5	127.9	2	8.3	7
cyclin-dependent kinase 11B isoform X1 [Mus musculus]	0.940807	0.16021	760.1	760.5	759.6	706.8	636.8	827.1	724.9	774.5	770.8	754.5
splicing factor 3B subunit 1 [Mus musculus]	1.0422	0.160213	1928.4	2018.9	1853.9	1774.8	1900	1889.7	1825.1	1714.5	1842.8	1820.2
stress-70 protein, mitochondrial [Mus musculus]	0.928049	0.160273	31290.3	31676.1	33814.8	32482.1	25858.9	36377.7	32453	32371.2	33100.1	32846.7
pyrroline-5-carboxylate reductase 2 [Mus musculus]	0.90627	0.160337	947.6	928.5	1112.4	1047.6	762.6	1055.8	999.8	1040	1054.5	1144.9
fibronectin isoform b precursor [Mus musculus]	0.715111	0.160405	1560.8	1511.6	1041.3	727.6	455.6	1637.2	1901.3	1084.1	1694.7	1089.8
ester hydrolase C11orf54 homolog isoform X1 [Mus musculus]	1.08586	0.160516	1584.1	1570.3	1539.8	1339.2	1581.3	1202.4	1440.7	1560.2	1329.1	1480.2
aldo-keto reductase family 1 member C13 [Mus musculus]	0.779158	0.160604	1468	1293.3	3224.9	2295.6	2491.7	2096.3	2939.4	3101.1	2735.9	2954.4
sodium- and chloride-dependent taurine transporter isoform X1 [Mus musculus]	1.10757	0.16069	309.8	310.9	358.8	305	309.4	226.2	275.9	321.3	299.6	316.1
cytochrome c oxidase assembly protein COX15 homolog [Mus musculus]	0.788862	0.160693	410.7	400.1	724.9	486	572	414.1	689.9	761.9	632.8	789.2
26S proteasome non-ATPase regulatory subunit 9 [Mus musculus]	1.16526	0.160712	78.8	94.1	70.1	106.4	106.8	76.8	82.7	63.4	85.7	82.9
solute carrier family 12 member 2 [Mus musculus]	0.849472	0.161147	351.4	328.3	426.5	586.5	406.6	523	468.2	454.5	541.1	484.5
BAG family molecular chaperone regulator 1 isoform 1L [Mus musculus]	1.22791	0.161283	54.4	54.4	49.7	64.4	91.2	49.5	49.7	49.5	53.1	54
small nuclear ribonucleoprotein-associated protein B isoform X1 [Mus musculus]	1.09548	0.161423	623.9	746.7	607.8	605.6	770.8	598.4	607.4	622.5	584	650.1
alpha-mannosidase 2C1 isoform X1 [Mus musculus]	0.67954	0.161573	20.9	29.5	89.2	50.7	57.8	36.9	87.3	74.3	80.3	86.3
protein O-glucosyltransferase 1 isoform 1 precursor [Mus musculus]	0.898698	0.161625	67	91.5	94.5	97.6	91.2	107.8	88.2	95	96.7	103.9
peroxisome proliferator-activated receptor delta isoform X1 [Mus musculus]	0.835634	0.162193	104.1	88.1	80	79.2	96.5	68.2	121.7	125.3	104.1	116.7
TP53-regulated inhibitor of apoptosis 1 [Mus musculus]	1.26361	0.162301	75.7	111.1	84.5	119.9	151.9	107.6	75	80.8	79.2	87.2
ubiquilin-2 [Mus musculus]	1.31585	0.162602	294.3	313	263.8	417.9	547.4	367.2	267.5	232.2	239.9	288.8
SH3 domain-containing protein 19 isoform X1 [Mus musculus]	1.22951	0.162693	25.3	24.9	20	31.9	32.9	30.6	19.1	20.1	18.3	21.7
tyrosine-protein kinase FRK isoform X1 [Mus musculus]	0.851686	0.162898	1260.3	1113.4	1425.8	943.1	963.1	987.4	1458.3	1503.2	1380.7	1369.7
PHD finger protein 14 isoform X1 [Mus musculus]	1.14974	0.162955	35.2	35.9	26.8	41.5	34.9	33.6	34.4	30.7	24.6	28.3
transmembrane 9 superfamily member 1 precursor [Mus musculus]	1.13368	0.16341	314	332.1	285.7	234.4	261.1	207.6	264.5	259.4	241.7	285.8
malonyl-CoA decarboxylase, mitochondrial isoform 1 precursor [Mus musculus]	1.0686	0.16353	46.7	48	47.6	53.5	44.1	42.6	41.7	44.9	48.8	46.5
SWI/SNF-related matrix-associated actin-dependent regulator of chromatin subfamily B member 1 isoform 1 [Mus musculus]	0.827868	0.163575	152.5	165.7	150.9	112.2	97.8	114.1	187	164.5	177.9	176.8
mucin-13 precursor [Mus musculus]	1.38163	0.163729	4960.5	4852.9	4417.7	6634.1	10307.6	5649.4	4153.4	4358.4	4157.6	4243.6
ER membrane protein complex subunit 3 [Mus musculus]	1.09206	0.163861	40.5	43.4	40.4	37.7	44.4	30.6	41.1	40.5	39.8	37
proteasome activator complex subunit 1 [Mus musculus]	1.23277	0.163934	1793	1847	1677.8	2462.3	3029.3	2039.8	1663.1	1644.3	1732.7	1688.5
immortalization up-regulated protein [Mus musculus]	1.35596	0.163966	1899.6	2026.9	1640.5	2577	3762.7	2371.7	1588.7	1601.2	1580.8	1638.6
AN1-type zinc finger protein 6 isoform X1 [Mus musculus]	1.17197	0.164039	248.8	280.7	226.5	298.8	358.6	297.8	229.9	212.9	227.6	237.8
polyribonucleotide 5'-hydroxyl-kinase Clp1 [Mus musculus]	1.31619	0.164508	18	27.6	19.8	11.4	28.1	16.7	18.7	14.2	13.1	17
ADP-ribosylation factor-like protein 8A [Mus musculus]	0.770413	0.164948	140.1	96.4	196.4	80.8	127.9	109.2	185.7	190.7	165.5	181.7
SPARC precursor [Mus musculus]	0.764989	0.16499	47.1	33.7	50.2	32.3	43.4	30.5	62.4	52.5	75.8	49
inositol-3-phosphate synthase 1 [Mus musculus]	1.12653	0.165021	918.4	940.8	861.3	994.7	1277.8	873.8	912.4	880.4	871.3	894.3
E3 ubiquitin-protein ligase BRE1B isoform 1 [Mus musculus]	0.86047	0.165083	392.5	395.9	363.5	408.1	243.2	507.8	416.2	377.4	411.4	382.8
heterogeneous nuclear ribonucleoprotein A3 isoform a [Mus musculus]	0.912522	0.165249	4550.5	4653.4	4627.9	4264.5	5355.7	5730.1	5514.5	4435.5	5192.3	4827.8
WD repeat-containing protein 11 [Mus musculus]	0.935718	0.165293	549.7	571.1	630.3	515.8	490.1	570.7	591.4	597.2	604	583.1
testis-expressed protein 2 isoform X1 [Mus musculus]	1.12936	0.165338	76.5	58.9	57.6	50	61.7	53.7	48.9	56	54	57.2
pre-mRNA-splicing factor ATP-dependent RNA helicase DHX16 isoform X1 [Mus musculus]	0.938643	0.165366	155.7	158.3	171.2	144.7	150.3	178.3	159.6	157.6	178.5	157.2
maltase-glucoamylase, intestinal isoform X1 [Mus musculus]	1.19371	0.165489	24807.2	23496.9	22316.9	29171	37840.6	25217.6	21422.9	24306.4	21461.3	22890.4
sickle tail protein isoform e [Mus musculus]	0.886897	0.165708	1335.9	1414.5	1202.7	1324.5	965.8	1679.5	1344.5	1295.4	1360.2	1360
cAMP-dependent protein kinase catalytic subunit beta isoform 1 [Mus musculus]	0.884563	0.16578	46.5	35.1	41.3	36.5	36	35.7	49.3	48.7	46.1	41.1
acyl-CoA-binding domain-containing protein 5 isoform a precursor [Mus musculus]	1.06875	0.165965	1165.7	1092.5	1295.1	1227	1386.2	1192.7	1135.9	1166.9	1137.5	1136.8
survival of motor neuron-related-splicing factor 30 isoform X1 [Mus musculus]	1.1744	0.165983	184	198.6	156.4	209.5	238	219.9	155	140.6	167.5	157
cytochrome c oxidase subunit 4 isoform 1, mitochondrial isoform 1 [Mus musculus]	1.13118	0.166122	4815.8	5139.6	4673.6	6194.5	6454.5	5514.4	4304.7	4630	4827.1	4838.5
cell death activator CIDE-B [Mus musculus]	1.11888	0.166313	89.3	85.9	74.3	94.3	76.9	88.9	60.6	74.6	77.5	74.4
alpha-1,3-mannosyl-glycoprotein 4-beta-N-acetylglucosaminyltransferase C isoform X1 [Mus musculus]	0.895598	0.166396	323	323.8	403.4	307.4	296.3	313.1	410.9	388	352.1	382.6
translation initiation factor eIF-2B subunit alpha [Mus musculus]	0.911815	0.166439	197.2	216	247.5	200.4	213.2	196.8	249.4	252.2	247.9	231.9
NADH-cytochrome b5 reductase 1 isoform 1 [Mus musculus]	0.890645	0.166679	58.5	53.2	64.9	53.1	46.4	49.3	65.4	63.4	66.4	65.5
DNA-directed RNA polymerase II subunit RPB3 [Mus musculus]	0.880178	0.167017	98.1	96.4	101.4	93.4	65.4	120.2	107.8	97.6	98.5	92.5
DNA dC->dU-editing enzyme APOBEC-3 isoform 1 [Mus musculus]	0.682888	0.167178	96.6	95	115.1	31	48.2	43.9	134.1	132.7	129.8	124.6
dnaJ homolog subfamily C member 15 [Mus musculus]	1.07478	0.167212	192.9	160.5	191.2	185.1	195.9	157.3	177.4	165.7	170.6	190.2
L-lactate dehydrogenase B chain isoform Ldhbx [Mus musculus]	0.813234	0.167273	158.3	168.3	124.7	130	104.5	216.6	189.5	137.3	177.3	122.6
purine nucleoside phosphorylase [Mus musculus]	1.08876	0.16744	2426.2	2293.6	2213.4	2037.7	2175.9	1710.9	2046.3	2283.2	1976.9	2220.8
cell division cycle 5-like protein [Mus musculus]	0.877071	0.167619	784.9	813.6	954.6	1115.2	841.6	1244.8	945.5	922.2	1020.1	1009.4
citramalyl-CoA lyase, mitochondrial precursor [Mus musculus]	0.939161	0.167712	1712.9	1593.6	1726.5	1575.3	1670.5	1558.3	1743.2	1957.7	1762.2	1793.7
cytochrome b5 isoform 1 [Mus musculus]	1.36058	0.167812	2805.1	3019	2763.2	3762.5	6115.4	3176.2	2390.7	2639	2577.4	2788.3
Na(+)/H(+) exchange regulatory cofactor NHE-RF3 isoform X1 [Mus musculus]	1.11228	0.168117	303.8	280.4	334.7	337.1	394.4	329.8	274.3	308.3	272.9	298.5
protein MAL2 [Mus musculus]	1.08452	0.168411	707.6	724.1	696.6	800.5	896.4	733.9	691.4	697.8	672.5	731.5
protein phosphatase 1A isoform X1 [Mus musculus]	1.08457	0.168497	612.4	573.4	572.8	497.7	517.5	434.9	534.1	540.5	515.1	532.9
transferrin receptor protein 1 [Mus musculus]	0.884575	0.168614	4182.3	4009.2	5052.4	3716.4	4166.9	3697.8	4882	5336.8	4777.9	5189.5
DNA-directed RNA polymerase II subunit RPB1 [Mus musculus]	0.852776	0.168648	376.7	384.7	375.9	297.4	205.7	386.7	428.5	342.3	399.1	367
actin-related protein 2 isoform 2 [Mus musculus]	0.876766	0.16873	3853.2	3600.2	4463.4	3194	3054.3	3267.9	4533	4309.2	4220.7	4387.5
protein SERAC1 isoform 3 [Mus musculus]	0.770777	0.16877	11.6	14.3	16.2	4.2	11.2	13.9	14.6	12.7	18.5	14.9
NADH dehydrogenase [ubiquinone] 1 alpha subcomplex subunit 12 isoform 1 [Mus musculus]	0.694171	0.168933	360.3	296.7	1002.9	482.5	755	426.1	862.5	1006.5	898.3	980.5
zinc transporter 6 isoform 1 [Mus musculus]	1.434	0.169098	17.4	16.7	8.7	9.1	12.2	4.4	8.4	13	5.8	13.1
pantothenate kinase 1 isoform 1 [Mus musculus]	1.23786	0.169379	51.3	43.9	49.4	75	78.6	54.8	43	54.1	43.8	45.2
dnaJ homolog subfamily C member 16 isoform X1 [Mus musculus]	0.879368	0.169592	244.7	216.9	258.6	177.1	204.9	201.5	250.2	262.3	286.6	252.8
ras-related GTP-binding protein C [Mus musculus]	0.813848	0.169596	132.1	113.4	170.4	78.8	97.7	122.2	173.2	152.2	147.9	132.4
carboxyl-terminal PDZ ligand of neuronal nitric oxide synthase protein isoform 1 [Mus musculus]	0.855246	0.169933	30.7	30.1	25.6	17.9	24.5	24.4	34.4	31.1	32.4	28.3
tetraspanin-8 isoform X1 [Mus musculus]	1.21558	0.16996	8729.2	9087.4	6848.3	9183.4	13497.5	8242.1	7210.1	7717.9	7464.1	8315
transmembrane channel-like protein 4 [Mus musculus]	0.918217	0.170011	150.4	127.2	145.3	133.6	139.6	131.1	140.4	152.9	167.8	165.9
striatin-3 isoform 2 [Mus musculus]	0.907186	0.170698	90.3	85.9	87.5	85.9	74.6	88.5	77.7	103.9	105.2	92.3
PDZ domain-containing protein 11 isoform X1 [Mus musculus]	1.33918	0.171147	13.3	16	8.3	21.1	10	9.1	10.5	9.5	11.7	10.5
glutaminase kidney isoform, mitochondrial isoform 1 [Mus musculus]	1.10991	0.171629	67.6	82.3	71.3	67.7	60.5	51.7	67.4	63	67.1	65.6
transmembrane protein 209 isoform X2 [Mus musculus]	0.935759	0.17163	108.8	116.3	102.1	113.9	106.6	117.6	113.6	111.6	109.1	133.4
RNA N6-adenosine-methyltransferase METTL16 isoform X1 [Mus musculus]	0.861214	0.171692	35.4	30.1	38.6	23.4	35.7	34.7	42.3	44.1	35.9	32.5
xanthine dehydrogenase/oxidase [Mus musculus]	1.24385	0.1721	587.7	598.6	572.5	657.9	1046.8	589.9	538.1	551.8	524.3	580.4
engulfment and cell motility protein 3 isoform X1 [Mus musculus]	0.857441	0.172238	214.8	169.6	190.5	133.3	154.9	151.6	223.2	219.9	202.5	209.4
dnaJ homolog subfamily B member 14 [Mus musculus]	0.781558	0.172387	38.4	31.5	63.8	83.4	44.8	74.8	67.1	60.1	63.5	69.6
aryl hydrocarbon receptor nuclear translocator-like protein 1 isoform X1 [Mus musculus]	1.19036	0.17239	41.3	40.1	28.5	46.4	38.8	44	31.1	29	27.1	32.7
oligoribonuclease, mitochondrial isoform 1 precursor [Mus musculus]	1.10642	0.17261	312.5	381	343.9	443.6	387.3	336.7	319.5	325.8	333.3	373.3
regulator of G-protein signaling 3 isoform X1 [Mus musculus]	1.09192	0.172723	337.1	332.6	321.9	347.5	421.4	298.5	308.2	346.9	325.6	333.1
zinc finger RNA-binding protein isoform X1 [Mus musculus]	0.90077	0.172768	202.2	199.9	194.8	164.2	186.6	163	213.7	222.2	223.2	230
cathepsin E preproprotein [Mus musculus]	0.873932	0.172794	73.5	65.6	53.4	62.3	41.9	61.9	72.9	68.2	66.7	69.8
fukutin-related protein isoform X1 [Mus musculus]	1.15888	0.173071	22.4	27	22.7	20.5	19	13.6	20.1	23	19.8	19.8
cystathionine gamma-lyase [Mus musculus]	1.20267	0.173193	1221.2	1152.5	1222.8	1301.6	1958.8	1032.2	1120.7	1246.9	1074.7	1226.9
ras-responsive element-binding protein 1 isoform X1 [Mus musculus]	0.891503	0.173269	81.6	108	96.4	95.5	77	121.9	103.4	97.1	94.8	97.1
dnaJ homolog subfamily A member 3, mitochondrial isoform 1 [Mus musculus]	0.924545	0.173314	452.5	471.9	520.9	541.1	426.2	577.6	513.6	498.4	529.7	490.2
yrdC domain-containing protein, mitochondrial precursor [Mus musculus]	0.782446	0.173372	21.2	20.3	15.9	15.1	11.3	17.3	18.5	29.9	16.8	24.6
ATP-dependent RNA helicase DDX50 isoform 1 [Mus musculus]	0.843842	0.173725	19.8	30.4	25.7	21.7	17.5	33.6	25.3	25.8	27.9	23.8
uroporphyrinogen decarboxylase [Mus musculus]	0.745042	0.173754	29.6	23.4	73.6	87.6	75.1	84.2	80.7	73.5	77.9	72
keratin, type I cytoskeletal 18 [Mus musculus]	0.821984	0.174381	14926.7	15308.4	13640.2	9747.5	7004.2	12684.4	16832.4	13865.3	15453.5	14921.3
A-kinase anchor protein 9 isoform X2 [Mus musculus]	0.799574	0.174464	1194.3	1208.3	1059.6	1064.1	386.2	1471.9	1217.9	1153.8	1199.7	1100.6
anterior gradient protein 2 homolog precursor [Mus musculus]	1.07303	0.174496	1228.6	1345.6	1184.1	1341	1081.9	1093.2	1125.9	1220.4	1211.8	1109.2
transmembrane emp24 domain-containing protein 4 precursor [Mus musculus]	1.0458	0.175451	2055.7	2058.4	2022.2	2219.1	1999	1956.8	1832.7	2122.2	1965.6	2023.6
ATP-dependent 6-phosphofructokinase, platelet type isoform 2 [Mus musculus]	0.869406	0.175572	5414.2	5432.4	6894.1	4471	5034.1	4778.9	6811.1	6673.4	6420.8	6654.2
core-binding factor subunit beta isoform 1 [Mus musculus]	1.07076	0.175579	80.4	73.1	67.7	86.8	79.4	69.9	73.7	75.1	69.7	73.4
protein FAM91A1 [Mus musculus]	0.925791	0.175673	231.7	237.3	211.2	208	182.2	249.2	239.1	232.6	216.8	218.5
alpha-2-macroglobulin receptor-associated protein precursor [Mus musculus]	1.26428	0.17589	177.3	218.7	170.2	245.8	329.9	235.3	177	160.2	172.1	158.6
procollagen galactosyltransferase 1 isoform 1 precursor [Mus musculus]	0.880046	0.175934	354.2	351	311.8	316.8	205.4	330.1	343.1	348.7	380.3	346.8
2-5A-dependent ribonuclease isoform X1 [Mus musculus]	0.882407	0.176276	190.2	192.7	233.1	175.8	165.7	178.8	251.9	202.2	215.8	236.4
PCI domain-containing protein 2 [Mus musculus]	0.781182	0.176389	48.6	46	73.4	44.7	39.7	39	84.4	72.8	64.6	62.3
TOX high mobility group box family member 4 [Mus musculus]	1.20461	0.176505	74.9	88.5	56.8	93	94.2	86.3	49.9	63.9	63.3	74.8
tRNA dimethylallyltransferase precursor [Mus musculus]	1.94625	0.176776	126.6	159.5	42.5	46.8	26.5	41.9	39.1	37.9	47.5	40.1
BCL2/adenovirus E1B 19 kDa protein-interacting protein 3 [Mus musculus]	0.807806	0.176789	23.5	26.7	17.9	22.8	18.8	34.6	16.4	24.5	30.5	29.8
disco-interacting protein 2 homolog B isoform X1 [Mus musculus]	0.861761	0.176798	258.2	263.4	291.7	216.4	156.6	244.3	298.2	260.4	296.9	276.8
serine/threonine-protein kinase N2 [Mus musculus]	0.877414	0.176845	226	197.5	193	212.2	125.4	230.1	217.3	201	222.4	216.6
protein O-glucosyltransferase 3 precursor [Mus musculus]	0.887958	0.177086	200.4	209.5	237.6	257.1	176.4	289.1	224.4	234.9	241.7	227.3
kinesin-like protein KIF1B isoform X14 [Mus musculus]	1.31153	0.177118	31.6	35.9	23.5	53.9	41.6	37.6	21.1	23.8	34	25.7
synaptojanin-2-binding protein isoform 1 [Mus musculus]	1.1388	0.177488	87.7	102.8	86.2	83.1	101.3	96.7	81.9	73.3	91.9	61.1
receptor of activated protein C kinase 1 [Mus musculus]	0.752361	0.177658	4323.5	3378.1	5916.6	2534.7	3865.1	2607.6	6214.1	6279.2	5511.2	5994.8
pre-mRNA-splicing factor CWC22 homolog isoform X1 [Mus musculus]	0.838699	0.177952	169.5	199.4	157.4	124.2	89.4	181.3	177	170.1	186.1	167.7
ATPase GET3 isoform 1 [Mus musculus]	1.09921	0.177974	358.2	327.6	316.5	289.2	306.2	235	303.7	323.9	279	311.9
N-sulphoglucosamine sulphohydrolase precursor [Mus musculus]	1.30148	0.178009	15.3	14.1	16.9	26.4	24	21	12.4	16	14.2	10.7
TSC22 domain family protein 1 isoform X2 [Mus musculus]	1.30805	0.178137	22.3	23.3	22.9	28.1	44.8	27	19.4	18.4	22.1	21.2
nucleoplasmin-3 [Mus musculus]	2.19444	0.178139	10	14.4	14.1	65.4	46.2	15.1	9.4	17.4	11.8	14.7
ATP synthase membrane subunit DAPIT, mitochondrial [Mus musculus]	0.697273	0.178201	322.7	281.3	1190.9	883.8	1220.8	727	1140.7	1300	1121.5	1303.3
histone deacetylase 1 [Mus musculus]	0.828315	0.178364	524.6	452.6	598.5	310.6	394.3	393.4	613.6	598.5	580.8	567
protein SMG8 [Mus musculus]	1.11212	0.178372	23.1	21	22.3	19.8	23.9	16.2	22.9	17.2	21.8	20.9
inositol hexakisphosphate kinase 1 [Mus musculus]	1.13951	0.17842	24.9	26.1	25.4	24.4	20.9	15.6	19.6	26.1	23.9	21.6
CUB domain-containing protein 1 precursor [Mus musculus]	0.804615	0.178541	25.2	26.8	25.2	14.2	13.2	23.6	32.9	25.1	23.6	24.8
thioredoxin, mitochondrial precursor [Mus musculus]	0.735011	0.178599	214	194	644.7	574.6	724	556.3	697.5	589.7	654.7	700.8
glycogenin-1 isoform 1 [Mus musculus]	1.35	0.178899	7.3	11	6.6	12.7	16.4	7.8	7.2	8.7	6.4	9.9
pentatricopeptide repeat domain-containing protein 3, mitochondrial isoform 1 precursor [Mus musculus]	0.888652	0.179367	630	670.8	703.3	568	424.7	624.6	666.1	697	686.9	697.7
atlastin-2 isoform 5 [Mus musculus]	1.15915	0.179496	1151.1	1223.4	1118	1705.5	1346.9	1347.3	986.1	1091.2	1133	1088.7
cordon-bleu protein-like 1 isoform X1 [Mus musculus]	1.09684	0.179582	363.1	354	318.9	403.7	421.3	389.1	316.7	337.8	324.5	328.6
pyridoxal phosphate homeostasis protein isoform d [Mus musculus]	0.86959	0.179587	565.5	531.5	841.3	882.9	744.9	795.2	803.2	874.1	793.5	834.9
lipoyl synthase, mitochondrial isoform 1 precursor [Mus musculus]	0.916405	0.180007	358.3	322.1	420.7	404.3	359.3	360.3	390.3	418.4	416.4	449.4
beclin-1 isoform 1 [Mus musculus]	1.24672	0.180379	94.9	99.7	61	65	50.3	65.7	62.5	56.8	53.4	59.1
ras-related protein Rab-4B [Mus musculus]	1.05169	0.180546	207.3	223	226.2	194.9	200.4	186.9	201.3	202.6	202.2	207.1
diphosphoinositol polyphosphate phosphohydrolase 2 isoform 1 [Mus musculus]	0.744345	0.180918	47.8	50.6	32.6	27.2	16.2	29.4	45	52.6	47.5	59.8
putative methyltransferase C9orf114 homolog [Mus musculus]	0.9141	0.181201	56	61.6	54.8	47.7	61.9	70	57.5	65.1	58	57.9
Golgi pH regulator [Mus musculus]	1.10404	0.181491	105.4	120	100.7	85.9	98.4	80.2	97.9	91.1	92.1	101
tubulin beta-6 chain [Mus musculus]	1.12536	0.18173	92.5	91.5	79.3	69.9	61.8	68.5	69.7	70.3	70.4	72.1
general transcription factor 3C polypeptide 3 [Mus musculus]	0.839055	0.18192	136.3	147	138.3	171.2	89.1	209.4	143.6	149.6	156.8	153.3
acyl-CoA-binding protein isoform 1 [Mus musculus]	1.39863	0.182051	2652.1	3427.8	2805.6	4345.6	6687.3	3779	2473.2	2514.8	2638.4	2836
sodium-dependent lysophosphatidylcholine symporter 1 [Mus musculus]	1.23166	0.182234	33.8	31.3	39.8	20.9	33.7	20	28.8	33.5	19.4	27.8
methyltransferase-like protein 7B precursor [Mus musculus]	1.10468	0.182276	75.5	74.3	69.3	55.3	72.8	54	69.6	65.8	61.6	63.3
tripartite motif-containing protein 2 isoform X1 [Mus musculus]	0.867211	0.182364	16.6	22.7	28.8	23.8	25	30	26.7	24.6	30.4	23.1
BRISC complex subunit Abraxas 2 [Mus musculus]	0.895984	0.182403	90	92.9	85.3	81.7	58.4	84.7	90.4	96.2	88.8	95.6
poly(U)-binding-splicing factor PUF60 isoform b [Mus musculus]	0.935337	0.182434	1856.2	1832.3	1999.6	1755.6	1880.3	1704.3	1956.7	2139.8	2054.3	2113.5
transcription factor p65 isoform X1 [Mus musculus]	0.913134	0.182464	129.2	130.7	137	102.9	114.1	120.7	143.7	126.3	147.2	134.4
succinate dehydrogenase assembly factor 2, mitochondrial precursor [Mus musculus]	0.917786	0.182495	301.4	309.6	341.9	384.5	370.6	402.9	344.3	357.2	405.2	351.4
lysyl oxidase homolog 2 isoform X1 [Mus musculus]	0.761282	0.182821	45.9	40	34.9	36	11.9	34.7	53.9	40.6	55.6	36.8
coiled-coil domain-containing protein 117 [Mus musculus]	0.778489	0.183101	5.9	13.8	12.4	18.5	10.2	13.1	15.5	13.4	19.4	16.7
cystic fibrosis transmembrane conductance regulator [Mus musculus]	0.817349	0.18314	57.3	44.7	63.4	32.1	52.2	41.6	56.9	68.1	69	69.9
gem-associated protein 5 isoform 1 [Mus musculus]	0.86349	0.183324	293.5	308.6	275.3	210.4	169.7	312	283.4	277.9	302.9	280.1
ATP-dependent RNA helicase DHX30 isoform 3 [Mus musculus]	0.87895	0.184171	47.4	43	42.6	30.8	33.7	40.1	48.1	39.6	48.4	48.5
exosome complex component RRP43 isoform 2 [Mus musculus]	1.19048	0.184226	10.6	12.6	10.2	7.1	12	7.6	11	7.4	9.2	8.9
phospholipid phosphatase 2 isoform 1 [Mus musculus]	1.10654	0.184472	162.4	164.2	165.8	146.8	191.7	119.3	153.9	167.6	149.4	160.7
intestinal-type alkaline phosphatase precursor [Mus musculus]	0.878147	0.184649	477.2	395.1	443.5	409.5	559.2	454.9	473.1	590.3	475.6	607.6
piwi-like protein 1 isoform X1 [Mus musculus]	0.77945	0.184898	115.8	85.5	180.5	94.2	150.6	99	181.7	194.9	154.7	173.6
HCLS1-associated protein X-1 isoform 1 [Mus musculus]	0.721754	0.185053	4.8	5.7	9.2	7.2	15.9	9.4	14.6	14.2	11.7	9.4
39S ribosomal protein L17, mitochondrial precursor [Mus musculus]	0.8387	0.185067	347.1	371.4	637.1	676.1	513	630.4	576.9	606.2	618.9	601.7
leucine-rich repeat and calponin homology domain-containing protein 4 isoform 1 [Mus musculus]	0.833828	0.185082	13.3	16.3	19.5	23.5	11.7	18	18.5	20.2	21.5	22.9
solute carrier family 22 member 23 isoform 1 [Mus musculus]	1.10478	0.185348	80.7	78.8	101.6	93.8	98.5	69.6	81.9	81.6	84.7	92.6
DNA-binding protein SMUBP-2 [Mus musculus]	0.808495	0.185403	42.5	52.1	55.8	42.8	20	64.6	53.2	46.8	49.4	49.7
ras-related protein Rab-18 isoform 1 [Mus musculus]	1.14767	0.185657	2000.3	2147.8	2011.3	1389.2	1744.8	1256.2	1685.6	1756.3	1606.6	1792.9
mitochondrial import inner membrane translocase subunit Tim10 B isoform b [Mus musculus]	0.808544	0.186058	6.1	10.2	10.7	10.1	14	10.1	13.9	9.9	14	15.3
rho GTPase-activating protein 1 isoform 1 [Mus musculus]	0.904289	0.186293	2588.7	2629.9	2593	2225.1	1906.7	2240.8	2660.4	2778.3	2724.9	2803.1
density-regulated protein [Mus musculus]	1.27323	0.186856	379.5	377.5	332.2	478.6	693.2	418.5	335.1	318.1	335.8	368.3
rho-related GTP-binding protein RhoB [Mus musculus]	1.20118	0.186903	488.2	589.6	382.1	487.6	303.4	429.1	333.8	346.2	365.8	399
17-beta-hydroxysteroid dehydrogenase 13 isoform 2 precursor [Mus musculus]	1.27546	0.186979	690.6	666	775.6	315.8	531.1	327.9	504.2	562.4	457.7	483.5
E3 ubiquitin-protein ligase CBL-C isoform 1 [Mus musculus]	0.823372	0.186989	48.8	52.1	47.2	57.4	41.1	86.3	48.5	56.9	50.6	57.2
peroxisomal membrane protein PEX14 [Mus musculus]	1.23419	0.187039	756.1	803.9	772.2	1020.8	1353.2	953.5	704.8	673.7	743.7	737.5
nucleoside diphosphate-linked moiety X motif 13 isoform X1 [Mus musculus]	0.84153	0.187152	82.2	84.7	92.7	90.2	50.6	121.1	80.1	86	99	89.6
small glutamine-rich tetratricopeptide repeat-containing protein alpha isoform 1 [Mus musculus]	1.2299	0.187455	895.4	995.2	834.9	1103.1	1610	985.4	845.5	823	883.1	885
estradiol 17-beta-dehydrogenase 8 [Mus musculus]	0.862262	0.187885	92.5	93.7	150.6	148.3	147.8	140.4	146.6	145.4	142.8	158.8
transmembrane protein 135 isoform X1 [Mus musculus]	1.16232	0.187956	263.5	284.5	280.8	178.9	221.8	163	218.8	230.2	211.1	234.7
palmitoyltransferase ZDHHC20 isoform X1 [Mus musculus]	1.0786	0.188008	240.3	215.9	209.7	238.2	274.7	222.2	208.2	212.8	225	224.7
PX domain-containing protein kinase-like protein long isoform [Mus musculus]	1.12964	0.188096	85.1	81.2	82.3	67.4	79.6	50.3	84.2	70.8	74.2	70.7
aspartyl/asparaginyl beta-hydroxylase isoform 1 [Mus musculus]	0.939332	0.188128	1282.2	1300.2	1483.3	1591.4	1468.2	1564.4	1424.5	1501.5	1547.8	1547.3
corrinoid adenosyltransferase isoform 1 precursor [Mus musculus]	1.17836	0.188145	140.4	138.5	148.2	200.5	215.4	167.2	132.2	133.6	150.4	132
solute carrier organic anion transporter family member 4A1 [Mus musculus]	4.17399	0.188169	52.3	119.8	50	1188.3	830.2	90.8	98.4	81	169.9	96.7
M-phase phosphoprotein 6 isoform 1 [Mus musculus]	0.914735	0.188269	153.1	159.6	172.7	194.9	180.1	215.3	194.8	165.5	178.8	186.2
serine-threonine kinase receptor-associated protein [Mus musculus]	0.945947	0.188363	1254.2	1253.8	1315.9	1113	1086.7	1220.5	1321.1	1302.7	1255.9	1267.6
mitogen-activated protein kinase kinase kinase 20 isoform X1 [Mus musculus]	0.855497	0.188461	213.9	211.9	217	159.5	118.3	179.6	222.2	232.5	220.9	220.9
protein KIBRA [Mus musculus]	0.906426	0.188538	96.7	103.3	98.7	78.8	89.4	113.3	113.7	89.6	92	106.5
alpha-actinin-1 isoform 3 [Mus musculus]	0.946529	0.188574	8151	8098.5	8350	7575.6	7229	7449.7	8473.7	8576.3	8348.9	8781.5
bcl2-associated agonist of cell death isoform 1 [Mus musculus]	1.20532	0.188791	25.2	34	23	42.6	38.4	28.7	23.7	27.8	26.6	28.6
60S ribosomal protein L24 [Mus musculus]	0.880814	0.188819	5489	5542.8	5376.4	5644.7	3656.4	6987.6	5762.5	5577.8	5720.8	5139.4
nucleolar RNA helicase 2 [Mus musculus]	0.963174	0.189091	2897.4	3061.3	3195.5	3237	3039.9	3421.9	3176.9	3105.7	3160.3	3156.3
coiled-coil domain-containing protein 90B, mitochondrial isoform 1 [Mus musculus]	1.26036	0.189338	292.9	298.9	285.7	336.3	538.6	340.4	262	247.9	270	270.1
general transcription and DNA repair factor IIH helicase subunit XPB [Mus musculus]	0.94531	0.189357	138.6	133.7	133.3	154.4	131.4	158.2	140	150.6	144.4	138.2
G patch domain-containing protein 11 isoform X1 [Mus musculus]	1.25383	0.189639	13.6	14	11.5	20.4	14.1	15.3	14.7	7.6	10.2	10.9
TBC1 domain family member 1 isoform X1 [Mus musculus]	0.899703	0.189666	64.8	64.2	55.9	71.1	47.2	68.1	69.4	58.9	72.4	68.2
E3 ubiquitin-protein ligase TRIM32 isoform X1 [Mus musculus]	1.09076	0.189668	87.3	75.7	69.1	84.3	77.8	62.3	79	75.4	77.7	67
gem-associated protein 6 isoform X1 [Mus musculus]	1.23026	0.189907	13	16.2	16.6	23.2	24.5	19.1	13.5	14.5	15.6	13.3
lamin-B2 isoform 1 [Mus musculus]	0.881151	0.189909	821.8	867.9	853.2	853.4	760	1144.1	1088.1	764	923	797.7
phosphatidylinositol 4-phosphate 3-kinase C2 domain-containing subunit alpha isoform X1 [Mus musculus]	0.847117	0.190023	877.3	922.7	828.7	577.4	500.8	763.7	1006	840.7	884.6	880.9
N-acetylglucosaminyl-phosphatidylinositol de-N-acetylase isoform 1 [Mus musculus]	1.18882	0.190177	51.5	51.7	48.6	34.2	33.1	28.1	37.7	41.1	35.6	41.8
nuclear receptor coactivator 5 [Mus musculus]	0.805901	0.190631	27.9	22.6	23.4	17.5	12.4	32.9	28	24.9	23.7	19.3
protein FAM83B isoform X1 [Mus musculus]	0.95424	0.191155	195.7	188	206	180.1	181.1	210.7	197.9	193.4	206.5	188
vacuole membrane protein 1 isoform a [Mus musculus]	1.17898	0.191385	178.2	172.2	140.6	219	123.3	137.1	120	140.6	154.7	154.4
transcriptional repressor CTCF isoform X1 [Mus musculus]	0.836207	0.19147	201.3	194.8	215.2	119.4	113.2	176.6	227.1	206.7	201.6	197.2
tumor protein D52 isoform 8 [Mus musculus]	1.32299	0.191824	736	815.1	622.5	1107.5	1513.8	861.1	677.9	656.5	703.2	725.6
ADP/ATP translocase 1 [Mus musculus]	0.807387	0.192044	4203.8	3839.6	4546.6	2478.2	3215	2612.3	4899.7	5241.8	4698.1	5193
1-acyl-sn-glycerol-3-phosphate acyltransferase alpha isoform X1 [Mus musculus]	1.12667	0.192521	303.7	379.8	277.4	332.7	254.9	316.7	260.7	256.2	277.8	263
proteasome subunit beta type-4 [Mus musculus]	1.25101	0.192628	1293.6	1344	1214.4	1595.9	2397.2	1417.9	1153.3	1211.6	1216.7	1271.5
UDP-glucuronosyltransferase 2B4 precursor [Mus musculus]	1.12036	0.192737	302.3	295.5	295.4	349	228.5	294.1	237	262.8	239.2	279.6
ELAV-like protein 1 isoform X1 [Mus musculus]	0.89436	0.192962	697.6	775.1	645.4	558.7	492.9	731	760.3	667.1	707.7	678
protein PIGBOS1 [Mus musculus]	1.44691	0.193543	14.8	15.8	20.9	22.8	42.9	16.3	16.9	15.1	16.4	16.3
DDB1- and CUL4-associated factor 1 isoform X1 [Mus musculus]	0.883271	0.193615	87	86.2	85.9	62.1	57.9	76	85.8	91.7	90.5	85.2
guanylate kinase isoform 1 [Mus musculus]	1.11858	0.193799	312.9	300	296	392.1	296	340	285.3	253.4	287.8	261.2
serine/threonine-protein kinase VRK1 isoform X2 [Mus musculus]	0.858622	0.1938	298	279	349.4	215.1	259.6	237.2	366.9	359.6	317.1	351
choline kinase alpha isoform X1 [Mus musculus]	1.23664	0.193869	17.1	18.6	22.2	22.8	32.7	20.8	15.7	16.9	15.8	22.5
F-actin-monooxygenase MICAL2 isoform X1 [Mus musculus]	0.919843	0.193937	524.2	566.4	525.7	525.6	442.4	657.7	525.1	534.5	555.8	536.4
protein phosphatase inhibitor 2 [Mus musculus]	1.30137	0.19436	454.2	557.5	418.2	667.2	952.8	568.9	433.5	414.8	468	458.4
beta-hexosaminidase subunit alpha preproprotein [Mus musculus]	0.814503	0.194424	293.6	252.3	528.1	561.8	501.7	430.4	529.5	573.2	539.2	552
acyl-coenzyme A synthetase ACSM3, mitochondrial isoform X3 [Mus musculus]	0.937914	0.194722	731.8	784.3	725	794.8	615.4	817.4	757	754.7	766.8	797.1
presenilin-2 isoform X1 [Mus musculus]	0.751304	0.19481	5.4	4	11.3	11.3	11.2	8.2	9.7	14.5	11.2	13.9
ATP synthase subunit f, mitochondrial [Mus musculus]	0.898667	0.195145	938.9	788.4	1216.7	1203.4	1072.6	1129.6	1118.8	1180.2	1163.3	1216.7
ribosomal RNA processing protein 1 homolog B isoform 1 [Mus musculus]	0.831361	0.195498	99.8	91	143.1	174.3	187.4	176.3	171.1	147.1	169.6	172.6
vesicle transport through interaction with t-SNAREs homolog 1B isoform 1 [Mus musculus]	1.15122	0.19586	423.1	416.7	391.3	482.6	608.2	476.5	396.9	370.9	388	384.6
ADP-ribosylation factor-binding protein GGA1 [Mus musculus]	1.06478	0.196319	233.5	239.3	225.7	266.7	218.3	240.5	229.2	206.2	221.8	213.8
cell cycle control protein 50B [Mus musculus]	1.14041	0.196342	336.7	346.8	284.3	370.1	465.2	356.3	298.5	303.4	318.5	304.4
transcription factor MafK isoform X1 [Mus musculus]	0.870194	0.196402	52.2	57	51	38.9	47.6	67.9	64.7	49.3	45.8	55.8
transcobalamin-2 isoform X1 [Mus musculus]	1.0947	0.196416	52.4	46.4	51.8	50.5	61.3	45	53.7	48.7	50.6	41.7
proteasome subunit alpha type-6 isoform 1 [Mus musculus]	1.2694	0.196548	2375.1	2418.6	2071.2	2684.7	4413.7	2395.1	2075.8	2204.8	2094.9	2229.3
cysteine--tRNA ligase, cytoplasmic isoform 2 [Mus musculus]	0.684696	0.196614	16.4	13.8	40	87.1	57.9	71.2	53.7	66.6	66.5	56.3
C-terminal-binding protein 2 isoform 1 [Mus musculus]	0.825361	0.196795	586.3	519.3	713.2	406.8	528.3	407.3	741.2	725.9	695.6	766.6
sorting nexin-17 [Mus musculus]	1.19864	0.196914	20.9	25.7	30.2	26.5	37.3	22.9	17	26.6	23.1	27.7
protein unc-93 homolog B1 isoform a [Mus musculus]	0.759608	0.197067	39.6	38.7	57.3	26.7	31.4	23.8	61.9	59.4	57.6	52.3
glycine cleavage system H protein, mitochondrial precursor [Mus musculus]	1.13194	0.197387	28.8	36.9	33.6	40.6	43.7	37.2	34	29.1	28.9	33
protein diaphanous homolog 1 isoform 1 [Mus musculus]	0.941073	0.197705	3126.7	3140.4	3009.6	2795.6	2463.8	3033.2	3127.7	3076.3	3169.7	3039.4
derlin-1 [Mus musculus]	1.13375	0.197813	273.1	260.9	269	232.3	259.9	150.3	245.8	261.4	225.6	259.3
60S ribosomal protein L9 [Mus musculus]	0.911438	0.197842	2631.1	2643.6	2715.8	2114.6	2001.9	2368.8	2790.9	2729.6	2727.2	2666.9
signal transducer and activator of transcription 3 isoform 1 [Mus musculus]	1.06859	0.197922	500.7	487.3	433.3	433.5	391.8	424.5	439.2	414	412.4	412.3
probable ATP-dependent RNA helicase DDX27 [Mus musculus]	0.834537	0.198648	49.3	67.7	60.5	61.6	38.3	89.1	65.2	58.1	63.1	56.9
catenin beta-1 [Mus musculus]	0.897707	0.198731	8295.4	8141.8	8484	6654.4	5474.4	7670.5	8527.5	8325	8267.9	8480.9
armadillo repeat-containing protein 1 isoform X1 [Mus musculus]	1.05569	0.198855	568.3	554.8	556.4	492.8	508.1	454.1	524	519.4	514.5	527
epithelial splicing regulatory protein 2 [Mus musculus]	0.847565	0.199064	140.1	124.7	114.1	128.6	65.2	144.2	143.3	118.9	150.9	118.4
V-set and immunoglobulin domain-containing protein 10 precursor [Mus musculus]	1.07221	0.199213	128.2	144.9	119.5	126.7	129.6	124.3	133.3	117.9	105.2	124.5
CUGBP Elav-like family member 1 isoform X1 [Mus musculus]	0.896637	0.199257	320.3	269.2	335.9	238.9	278.3	261.8	343.9	352.9	321.6	328.7
pre-mRNA-splicing factor ATP-dependent RNA helicase PRP16 [Mus musculus]	0.86177	0.199377	217	230.2	220.9	183.3	111.8	235.7	229.9	214.1	216.4	221.6
BAG family molecular chaperone regulator 3 [Mus musculus]	1.20239	0.199853	140.2	148.2	123.9	181.7	221.7	171.3	121	126.7	126.2	133.2
laminin subunit beta-2 isoform X1 [Mus musculus]	0.859876	0.200447	1978.8	1903.4	1585.9	1729.4	1234.1	2266.4	2080.2	1623.6	2235.2	1600.2
EGF domain-specific O-linked N-acetylglucosamine transferase isoform X1 [Mus musculus]	1.15659	0.200519	18.6	18.3	19.9	13.8	13.6	12.4	18	13.6	13.5	15.3
sorting nexin-1 [Mus musculus]	0.961578	0.200633	677.5	665.5	642.8	684.9	592.8	712.1	663.6	670.5	669.7	678
putative glutathione-specific gamma-glutamylcyclotransferase 2 isoform 1 [Mus musculus]	1.29006	0.201099	48.3	50.8	39.6	21.7	26.4	23.9	27.4	30.4	29	34.1
ras-related protein Rab-8B [Mus musculus]	1.06386	0.201163	222.1	189.6	224.1	204.9	198.9	177.2	195.3	201.6	213.2	189.9
RRP15-like protein [Mus musculus]	1.2095	0.201326	27.1	25.8	23.7	24.2	41.8	27.4	22.4	24.1	20.8	23.2
SH2 domain-containing protein 4A isoform X1 [Mus musculus]	0.928828	0.201514	386.2	418.4	391.4	481.8	388.1	488.6	448.5	408.5	423.9	454.7
basal cell adhesion molecule precursor [Mus musculus]	0.87825	0.201526	42.9	41.6	51.2	33.3	43.8	37.1	49.4	50.2	56.4	49.2
nuclear pore complex protein Nup88 isoform 2 [Mus musculus]	0.815839	0.20199	296.4	319.4	279.1	158.8	155.7	237.9	346.3	303.3	287.4	307.5
probable ATP-dependent RNA helicase DDX56 [Mus musculus]	1.92562	0.202087	18.9	17	20.6	68.5	84.7	22.8	26.4	18.7	24.5	16.5
regulator of nonsense transcripts 3B isoform X1 [Mus musculus]	0.763723	0.202314	20.7	22.2	32	42.2	10.9	35.2	39.1	34.8	31.5	27
DNA replication licensing factor MCM4 [Mus musculus]	0.887805	0.202329	451.1	433.9	412.3	325.2	279.8	394.8	453.3	421.9	438.2	434.5
A-kinase anchor protein 8 isoform 1 [Mus musculus]	0.904886	0.202347	110.5	101	139.9	124.5	148.2	134.9	140	147.3	140.9	126.6
Golgi SNAP receptor complex member 2 isoform 1 [Mus musculus]	1.17457	0.202376	149	165.2	169	137.3	234	117.8	155.9	151.2	144.6	158
sideroflexin-1 isoform X1 [Mus musculus]	0.84371	0.202583	1493.9	1400.8	2636.1	2472.9	2074	2046.6	2305.1	2592.6	2432.6	2567.6
glutamate--cysteine ligase catalytic subunit [Mus musculus]	0.853263	0.202641	809	783.7	925.5	616.9	594.6	605.8	981.6	943.4	896.6	943.7
myotrophin [Mus musculus]	0.822523	0.202884	1185.3	1112.5	2156	2098.7	2415.8	1916.1	2294.9	2126.2	2332.6	2233.6
predicted gene 3776 [Mus musculus]	1.16194	0.203014	5560.6	6032.5	5047.4	7626.5	5080.5	6447	4639.9	4750.9	4793	4626.6
A-kinase anchor protein 1, mitochondrial [Mus musculus]	1.14501	0.203134	424.4	461.9	391.8	573.9	509.7	524.9	375.1	366.8	405	390.8
ferric-chelate reductase 1 precursor [Mus musculus]	1.11988	0.203537	579.1	550.3	551.3	617.6	780.8	612.1	523.7	499.4	533.8	580.5
mediator of RNA polymerase II transcription subunit 18 [Mus musculus]	0.831927	0.203577	28.5	27.1	29	20.7	22.9	19.1	33.7	30.5	39.8	31
dnaJ homolog subfamily A member 1 [Mus musculus]	0.940223	0.203947	1104	1116.9	1276.2	1084.2	1052.8	1085.2	1260	1179.6	1278.2	1189.3
PAX3- and PAX7-binding protein 1 [Mus musculus]	0.796818	0.204037	53.4	52.1	74.7	79.2	46.1	111.8	62.1	75.6	70.4	63.5
AP-1 complex subunit gamma-like 2 isoform 1 [Mus musculus]	1.12023	0.204312	70.6	64.1	67.8	59.9	69.3	41.1	59.2	67.9	65.8	62.1
corepressor interacting with RBPJ 1 [Mus musculus]	0.849782	0.204628	30.8	23.1	19.8	23.4	20	34.9	30.6	25	23.4	23.9
beta-glucuronidase isoform 1 precursor [Mus musculus]	1.24101	0.204641	884.1	882.6	796.1	1047.2	1598.5	888.1	794.1	821.5	802.9	890.4
ras-related protein Rab-6A isoform 1 [Mus musculus]	1.11205	0.204751	38.9	35.7	38	29	29.1	29.8	26.8	33.6	33.4	29.9
neutral ceramidase [Mus musculus]	1.13635	0.205187	70	71.5	75.8	60.5	98.9	68.2	62.5	70.7	65.2	64.9
condensin complex subunit 3 [Mus musculus]	0.822595	0.205406	151.3	164.6	175.7	127.9	110.8	106.5	189.1	184.7	181.2	226.3
conserved oligomeric Golgi complex subunit 3 [Mus musculus]	1.11149	0.205514	282.7	291.2	282.2	377.7	262.6	236.5	273.8	278.9	280.2	276.9
dedicator of cytokinesis protein 7 isoform X2 [Mus musculus]	0.875403	0.205551	1020.6	1059.8	960.2	759.5	593.9	937.5	1064.7	990.4	1040.3	986.5
laminin subunit gamma-1 precursor [Mus musculus]	0.901848	0.20587	144014	135720	120548	136100	125812	158504	155222	131007	171062	118470
F-actin-uncapping protein LRRC16A isoform X8 [Mus musculus]	0.97295	0.206019	1473.1	1484.8	1531.4	1568	1510.4	1638.4	1580.4	1551.1	1512.6	1495.6
40S ribosomal protein S26 [Mus musculus]	0.841343	0.206035	630.8	610.7	595	419.3	282.7	561.2	658.9	602.8	600.7	593.6
plexin-A1 precursor [Mus musculus]	0.839405	0.206166	21	20.7	26.7	16.7	27.8	35.8	21.6	26.1	26	25
multidrug resistance-associated protein 1 [Mus musculus]	0.890642	0.206169	522.9	527.2	550.4	413.3	396.1	427.8	560.2	583.7	575.7	558.4
low-density lipoprotein receptor-related protein 5 precursor [Mus musculus]	1.28174	0.206202	24.3	40.4	26.7	42.6	54.8	33.4	26.9	21.9	30.9	34.2
medium-chain acyl-CoA ligase ACSF2, mitochondrial precursor [Mus musculus]	0.851634	0.20622	1624.6	1550.7	2066.1	1284	1502.1	1291.3	1998.3	2215.4	1885.1	2035.9
glutaredoxin-related protein 5, mitochondrial [Mus musculus]	1.18261	0.206431	659.8	798.2	680.5	889.5	1090.8	876.8	660	593.7	642.6	709.7
lysine-specific demethylase 9 isoform 1 [Mus musculus]	0.797973	0.206566	33.2	26.7	31	20.2	14.9	22.5	38.8	31.7	26.8	38.1
coatomer subunit gamma-2 isoform X1 [Mus musculus]	0.894938	0.206626	765.9	748.5	905.7	617.7	654	674.7	881.9	869.3	846.4	852.9
choline transporter-like protein 4 [Mus musculus]	1.26443	0.206659	1840	1757.4	1586.5	2432.4	3353.4	2066.8	1591	1645.1	1684.3	1688.4
lysosomal alpha-mannosidase isoform X1 [Mus musculus]	1.05255	0.206719	454.9	432.6	425.3	474.2	448.2	384.7	418.9	455.8	408.8	455.4
histidine--tRNA ligase, cytoplasmic [Mus musculus]	1.05032	0.206742	1803.6	1794.5	1791.5	1960.9	1578.4	1707.6	1650.6	1700.4	1727	1715.5
peroxisomal bifunctional enzyme [Mus musculus]	1.09604	0.207142	2777.1	2918	2946	2874.5	2065.5	2596.2	2300.6	2554	2423.7	2516.6
ensconsin isoform 2 [Mus musculus]	1.17113	0.207176	723.1	789.7	684.6	851.9	1137.5	866.7	674.5	673.5	704.8	655.5
glutathione peroxidase 2 [Mus musculus]	1.04581	0.207246	1312.6	1369.4	1276.4	1472.4	1448.1	1384	1280.2	1335.6	1254.7	1323.1
ubiquitin-like protein ATG12 [Mus musculus]	0.89618	0.207712	32	34	33.3	45.1	38.6	35.3	45.8	42.1	37.4	43.6
NAD-capped RNA hydrolase NUDT12 isoform 1 [Mus musculus]	1.12326	0.20774	380.4	389.5	381.2	258.5	393.9	271.7	332.4	347.6	318.1	335.8
exosome complex component MTR3 [Mus musculus]	0.931217	0.207979	187.8	196.5	202.8	225.9	207.8	253.9	208.7	203.4	212.6	217.6
DNA replication licensing factor MCM5 [Mus musculus]	0.827724	0.208159	260.1	264	213.9	168.4	109.3	209.1	269	254.9	250.6	243.5
exosome RNA helicase MTR4 [Mus musculus]	0.920944	0.208223	1532.3	1602.3	1532.6	1380.7	1112.9	1557.6	1611.8	1500.3	1579.7	1526.1
surfeit locus protein 1 isoform 1 [Mus musculus]	1.09066	0.208454	626.2	667.8	597.8	714.4	513.2	569.7	522.3	595.3	552.9	619.9
zinc finger protein 185 isoform X1 [Mus musculus]	0.814442	0.208469	127.9	140.6	100.4	174.1	143.9	242.4	149.9	127.5	165.8	157.8
elongator complex protein 3 isoform 1 [Mus musculus]	0.869663	0.20871	41.4	48.1	44.6	26.3	33.1	40.3	48.6	46.9	42.5	44.2
N-alpha-acetyltransferase 50 isoform X1 [Mus musculus]	1.0682	0.208971	326.7	314.3	339.2	333.1	367.2	268.1	347.9	322.7	313.2	321.3
RNA-binding protein Musashi homolog 2 isoform X2 [Mus musculus]	0.907578	0.209084	91.3	107.4	89.7	100.6	74.5	93.1	95.8	98.3	109.2	114.3
chromobox protein homolog 8 [Mus musculus]	0.92436	0.209115	37.6	35.4	29.5	31.7	32	33.4	34.2	33.8	40.3	38.1
canalicular multispecific organic anion transporter 1 [Mus musculus]	1.07507	0.209284	283	264.8	248.3	223	254	210.8	230.5	262.1	234.9	245.9
coactosin-like protein [Mus musculus]	1.08371	0.209607	1913	2093.1	1909.8	2312.5	1761.2	2062.6	1789.3	1779.2	1885	1701.9
UPF0729 protein C18orf32 homolog isoform 2 [Mus musculus]	1.30665	0.20971	1873.3	1919	1732.9	2329.3	3827.7	2213.6	1639.8	1566.1	1735	1786.1
bcl-2-like protein 13 [Mus musculus]	1.03701	0.209798	2028.9	2069	2116	2053.4	2290.5	1938.8	2043.1	2070.3	2015.8	2113
histone H2A.Z isoform 1 [Mus musculus]	0.922672	0.209871	3300.9	3233.8	3399.1	2570.8	2762.4	2993.9	3469.1	3197.6	3428.6	3457.3
40S ribosomal protein S11 [Mus musculus]	0.862253	0.209911	6850.7	7170.2	6242.4	6112.7	3809.5	8489.6	6885.8	6661.6	6782.7	6188
DENN domain-containing protein 11 [Mus musculus]	0.810241	0.210003	42	50.3	41.6	58.4	22.9	68.9	52	41.3	52.8	50.6
SR-related and CTD-associated factor 4 isoform X1 [Mus musculus]	1.22387	0.21014	299.6	321.2	258.6	375.2	450	402.9	237.5	233.7	264.3	254.4
ribosome-binding protein 1 isoform a [Mus musculus]	1.27007	0.210187	975.6	1000.8	884.5	1280.6	1870.5	1144.3	832.8	864.6	948.6	943.3
serine--tRNA ligase, cytoplasmic isoform 1 [Mus musculus]	1.0288	0.210326	3968	3993	3789.2	3901.3	3650.9	3640.5	3693.5	3886.5	3695.1	3846.5
acylphosphatase-1 isoform 1 [Mus musculus]	1.19922	0.210648	35.5	38.1	28.9	32.8	17.6	26.1	23.6	28.1	22.6	27.1
guanylate cyclase soluble subunit beta-1 isoform 1 [Mus musculus]	1.74933	0.210698	8.6	11.2	7.1	10.5	28.2	12.8	3.7	5.6	8.1	7.3
integrin alpha-1 precursor [Mus musculus]	1.12981	0.211187	279.7	294.1	341	358.7	442	288	308.5	308.8	300.9	312.2
integrin beta-6 isoform X1 [Mus musculus]	1.06114	0.21155	291.4	279.1	265.9	310.9	265.4	287.7	249.2	253.1	285.6	255.7
protein mono-ADP-ribosyltransferase PARP12 [Mus musculus]	1.1179	0.211551	67.6	75.5	61.6	68.5	65.3	46.3	75.6	57.4	60	63.5
peptidyl-prolyl cis-trans isomerase FKBP1A isoform 1 [Mus musculus]	1.21528	0.211573	1208	1328.1	1132.6	1603.6	2122.2	1493.7	1178.2	1103.1	1142.5	1167.1
beta/gamma crystallin domain-containing protein 3 [Mus musculus]	1.36404	0.211653	301.4	222.3	209	339.3	538.8	314.6	211.9	255.1	203	196.3
protein HEATR9 [Mus musculus]	1.2483	0.211993	14.2	12.3	17.7	14.2	15	4.3	13	15.8	12	13.7
GPI mannosyltransferase 3 isoform X1 [Mus musculus]	1.12278	0.212099	62.1	61	63.7	81.5	67.3	73.1	50.3	54.2	62.2	59.1
DNA polymerase delta catalytic subunit isoform X1 [Mus musculus]	0.905138	0.212251	263.1	287	261.7	239.4	185.4	244.4	280.7	295.3	270.6	275.2
39S ribosomal protein L48, mitochondrial isoform X1 [Mus musculus]	0.914601	0.21259	453.4	431.3	551.6	405	413.1	440	526.9	527.1	482.3	488.6
CAD protein isoform 1 [Mus musculus]	0.810637	0.212629	798.6	786.5	703	398.1	340.8	626.8	849.2	739.8	768.8	749.5
protein Shroom2 isoform 1 [Mus musculus]	1.08987	0.212643	34.8	39.6	36.5	38.6	32.4	37.7	36.4	27.4	32.8	32.6
sucrase-isomaltase, intestinal [Mus musculus]	1.21571	0.212759	38069	34393.3	38385.5	47542.8	66299	38932.5	34936.9	40491.9	34038.9	36420.8
pyruvate dehydrogenase (acetyl-transferring) kinase isozyme 1, mitochondrial isoform X1 [Mus musculus]	0.81382	0.2128	469.7	468.1	629.4	345.7	446.2	320.1	652.3	646.9	613.9	665.6
E3 ubiquitin-protein ligase RNF114 isoform 1 [Mus musculus]	0.933757	0.212809	241.1	247.3	264.2	267	201.1	277.5	254.6	253	254	268.2
RNA-binding protein 7 isoform 1 [Mus musculus]	0.919899	0.21286	88.7	97	94	79.8	76.9	106.1	99.2	83.7	97.5	87.9
immunoglobulin-like domain-containing receptor 1 isoform 1 precursor [Mus musculus]	0.904491	0.213019	53.8	46.5	48	56.8	64.8	58	64.8	65.7	58.7	51.2
BAG family molecular chaperone regulator 5 isoform X1 [Mus musculus]	1.08985	0.213084	95.5	101.2	74.8	90.4	79.6	79.4	79	81.2	76.2	89.3
plexin-B2 isoform X1 [Mus musculus]	0.917864	0.213208	2319.6	2392.4	2924.1	2435.3	2791	2330	2911.8	2909.9	2849.8	3011.9
protease (prosome, macropain) 28 subunit beta B [Mus musculus]	1.10076	0.213274	1168.4	1172.6	1307.7	1520	1577.3	1103.6	1279.8	1253	1228.6	1263.5
heterogeneous nuclear ribonucleoproteins A2/B1 isoform X1 [Mus musculus]	0.869318	0.21336	3512.8	3580.7	4254.7	4649.8	5465.9	6093.8	4845.4	4243.4	4897.8	4610.1
ketosamine-3-kinase isoform X1 [Mus musculus]	1.16463	0.21344	38	40.9	32.7	45.9	51.9	46.6	35.5	31.6	36	30.1
60S ribosomal protein L3 [Mus musculus]	0.834138	0.213485	9919.1	9542.1	10538.7	5946.5	5805.2	7350.7	11067.6	10861.6	10557.2	10216.5
propionyl-CoA carboxylase beta chain, mitochondrial isoform 1 precursor [Mus musculus]	1.05759	0.21368	1154	1180.8	1116.6	1084.6	1055.6	932.8	1046.5	1148.5	1027.4	1131.9
14-3-3 protein theta [Mus musculus]	1.02747	0.213723	2259.5	2183.6	2094.5	2146.2	2078.4	2030.2	2180.2	2118.9	2041.4	2103.8
CCR4-NOT transcription complex subunit 1 isoform X1 [Mus musculus]	0.886067	0.213866	1156.6	1134.6	1160.9	869.7	786.2	941.2	1247.5	1223.8	1192.1	1160.2
protein adenylyltransferase SelO, mitochondrial [Mus musculus]	0.840426	0.215062	159.2	180.8	217.6	144.3	127.6	130.9	225.8	223	196.2	211.1
valacyclovir hydrolase precursor [Mus musculus]	0.87131	0.215108	763.8	742.1	877.3	594.9	554.8	626	840.4	888.6	791.3	908.4
growth hormone-inducible transmembrane protein [Mus musculus]	1.09008	0.215551	1540.7	1566.2	1655.7	1607.9	2086	1461.5	1596	1530.7	1563.2	1606.3
N-acetyltransferase 9 isoform 1 [Mus musculus]	0.876228	0.21566	23.2	20.7	29.2	33.3	27.4	36.6	26	29.2	30	30.9
syntaxin-18 isoform 1 [Mus musculus]	1.06255	0.215881	103.3	121.7	115.2	97	106.4	97	98.9	106.2	106.2	103.3
guanylate cyclase activator 2B preproprotein [Mus musculus]	1.34685	0.216034	104.3	100.5	99.6	142.8	233.5	109.8	91.1	114.7	90.2	99.6
rho GTPase-activating protein 5 isoform X1 [Mus musculus]	1.07132	0.216164	490.2	473	432.3	401.6	396.1	368.7	430	421.9	421.3	405.3
ladinin-1 [Mus musculus]	1.19927	0.216354	7053.6	7648.1	6477.4	8963.6	11528.8	8920.6	6450.3	6037.1	6620.6	6718.8
sorbin and SH3 domain-containing protein 2 isoform X7 [Mus musculus]	0.88512	0.216517	1117.6	1194.5	1067.3	1237.2	1238.2	1714.1	1240.5	1053.3	1315.2	1291.6
regulator of nonsense transcripts 1 isoform X1 [Mus musculus]	0.904413	0.216749	1464.1	1452.1	1526.4	1238.4	978.1	1375.8	1548.5	1505.9	1480	1452.7
laminin subunit alpha-1 precursor [Mus musculus]	0.904294	0.217092	146759	137952	119644	128622	111693	146712	152037	130051	164717	119382
fibrinogen alpha chain isoform 1 preproprotein [Mus musculus]	0.845438	0.217179	3605.9	3434.3	2632.9	3077.7	2250.9	4314.5	3874.4	2856.8	3999.2	2699.4
E3 ubiquitin-protein ligase ARIH1 [Mus musculus]	1.06928	0.217309	76.3	81.9	70	69.3	65.2	64	74.4	64.3	67	69.5
heterochromatin protein 1-binding protein 3 isoform X2 [Mus musculus]	0.90252	0.217407	1791.1	1790.7	1792.4	1340.7	1288.2	1556.4	1820.4	1826.7	1838.8	1825.2
cytidine deaminase [Mus musculus]	1.13655	0.218126	873.1	848.9	903.1	1018.4	1328.1	877.1	830.5	910.9	865.1	890.7
putative deoxyribonuclease TATDN2 isoform 1 [Mus musculus]	0.887175	0.218271	26.4	22.7	22.2	18	20	24.9	19.2	28.7	25.1	25.3
peptidyl-prolyl cis-trans isomerase H isoform 1 [Mus musculus]	0.924193	0.218426	456.4	422.6	562.7	508.5	483.2	459.3	518.9	549.3	545.5	560
maspardin isoform X1 [Mus musculus]	0.842159	0.218457	97.9	90.6	117.5	86.9	98.5	71.7	149.7	115.9	128.1	118.1
very-long-chain (3R)-3-hydroxyacyl-CoA dehydratase 2 [Mus musculus]	0.875139	0.218578	422	406.8	543	687	458.1	626.2	536	557.7	570.1	586
E3 ubiquitin-protein ligase ZNF598 isoform 1 [Mus musculus]	0.890687	0.218642	159.6	166.1	140.4	168.3	174.7	234.7	174.8	157.6	165.4	175.9
40S ribosomal protein S9 [Mus musculus]	0.826994	0.21866	8160.4	8000.7	8872	4893.8	4685.3	5899.4	9342.8	9096.5	8907.6	8606.7
TAR DNA-binding protein 43 isoform 1 [Mus musculus]	0.932275	0.21904	668.3	755.9	690.1	610.4	585.9	746.7	701.3	705.1	643.2	754.8
striatin-4 isoform 1 [Mus musculus]	0.827401	0.219219	118.3	109.9	242.6	225.5	210.2	218.5	227.3	200.7	227.6	221.5
hippocalcin-like protein 1 isoform X1 [Mus musculus]	1.19169	0.219422	1942.5	1951.4	1715.6	2295.2	3204	2050.2	1815	1713.5	1844.1	1899
secernin-2 isoform X1 [Mus musculus]	1.12671	0.219444	128.1	122.6	122.3	163.3	130.6	148.3	101.1	116.1	105.7	120.7
WD repeat-containing protein 3 isoform 1 [Mus musculus]	0.806598	0.219662	15.5	15.6	18.8	6.4	14.6	11.8	20.4	19	18.3	18.4
signal peptidase complex catalytic subunit SEC11C [Mus musculus]	1.07398	0.219693	134	153.1	133.7	147	117.4	119.1	122	126.2	138.2	132.5
transmembrane protein 98 [Mus musculus]	0.892348	0.219734	44	41.9	48.7	38.5	33.3	37.4	48.4	49	53.1	43.4
DNA-directed RNA polymerases I, II, and III subunit RPABC1 [Mus musculus]	0.859191	0.219739	244.7	243	202.1	131.6	155.5	201.7	248.1	223.9	228	235.3
RNA-binding protein Raly isoform X1 [Mus musculus]	0.847054	0.220059	622.7	678.3	572.1	403.2	439.1	666	825.3	526.2	612	576.2
mitochondrial import receptor subunit TOM34 isoform a [Mus musculus]	1.03393	0.220112	726.2	746.2	699.2	775.3	704.2	726.7	705	697.8	732.5	669.3
probable E3 ubiquitin-protein ligase HERC4 isoform 1 [Mus musculus]	0.746586	0.220268	15.1	9.5	34.4	21.9	17.5	15.3	29.4	28.5	28.9	29.7
integrin-linked protein kinase [Mus musculus]	0.819896	0.220429	77.8	84.4	87.4	72	26.2	82.4	87.3	85.5	92.8	76.2
SH3 domain and tetratricopeptide repeat-containing protein 1 [Mus musculus]	0.736424	0.220453	10.1	9.6	28.8	39.8	22.9	33.8	25.5	28	29.3	34.4
mitochondrial 10-formyltetrahydrofolate dehydrogenase [Mus musculus]	0.915477	0.220471	34.8	33.1	34.5	38.4	26	37.4	34.1	33.5	38.7	38.5
flavin-containing monooxygenase 5 isoform X1 [Mus musculus]	1.07847	0.220986	3485.3	3505.5	3318.7	3030.1	2807.3	2654.6	2898	3293.1	2929.6	3196.7
DNA repair protein RAD50 [Mus musculus]	0.89987	0.221123	901.6	1001.8	965.4	838.5	598.4	920.5	964.3	962.4	988.1	949.5
traf2 and NCK-interacting protein kinase isoform X1 [Mus musculus]	0.810103	0.221246	31.3	30.9	31	28.4	11.5	42.9	34.2	30.6	27.3	29.3
palmitoyl-protein thioesterase ABHD10, mitochondrial [Mus musculus]	1.25627	0.221474	105.4	101.9	88.3	130.9	189.7	119	95	81.6	97	97.9
ATP-dependent RNA helicase A isoform X1 [Mus musculus]	0.823561	0.221591	1198	1178.7	1045.6	666.3	574.4	975.1	1405.9	1067.4	1163	1050.6
phytanoyl-CoA dioxygenase, peroxisomal precursor [Mus musculus]	1.0985	0.221622	473.7	527.5	508.7	413.9	451.7	337.8	469	473.1	427.4	455.2
leucine-rich repeat-containing protein 1 isoform 1 [Mus musculus]	0.916451	0.221815	178.4	180.2	178.4	207.2	141	211.4	184.2	190	202.5	177.8
charged multivesicular body protein 5 [Mus musculus]	1.19955	0.221959	839.8	1034.6	822.2	1148.2	1481.7	1113.2	848.4	780.4	842.3	856.1
craniofacial development protein 1 isoform 1 [Mus musculus]	1.29524	0.22201	125.5	148.8	102.2	191.4	245.9	170.3	115.1	107.7	108.7	126.5
DNA topoisomerase 2-alpha isoform X1 [Mus musculus]	0.793884	0.222085	86.1	57.5	65.6	38.4	32.8	66.8	88	59.3	77.4	61.7
phospholipase D1 isoform X1 [Mus musculus]	0.887317	0.222734	760.4	701.5	819	526.9	541.2	654.3	806.1	794.1	764.6	755.2
protein mono-ADP-ribosyltransferase PARP3 isoform X1 [Mus musculus]	1.18288	0.223018	78.4	60.3	60	92.3	64.1	80.4	54.9	53	50.2	61.7
serine/threonine-protein phosphatase 6 catalytic subunit [Mus musculus]	1.11985	0.223208	415.5	466.8	397.4	455.2	601.1	462.1	424.3	397.7	407.4	394.5
AT-rich interactive domain-containing protein 1A isoform X1 [Mus musculus]	0.896526	0.223242	696.7	788.3	657.2	681	505.6	875.6	700.9	665.4	748.2	722.9
di-N-acetylchitobiase isoform 1 precursor [Mus musculus]	1.18605	0.223333	39.2	55.5	34.9	33.1	36.2	42.5	27.7	31.9	32.7	32.9
CKLF-like MARVEL transmembrane domain-containing protein 6 [Mus musculus]	1.1394	0.223459	45.9	42	46.6	51.6	54.2	56.7	33.8	37.9	42.3	40.2
mitogen-activated protein kinase kinase kinase kinase 5 [Mus musculus]	0.863813	0.223664	18.9	21.1	20.9	11.5	16.4	18.4	21.3	18.6	19.8	24.7
phosphoribosyl pyrophosphate synthase-associated protein 1 [Mus musculus]	0.884601	0.223705	310.1	290.6	434	321.6	342.4	301.6	390.8	437.3	387	403.6
collagen alpha-1(XVIII) chain isoform X1 [Mus musculus]	2.45126	0.223901	1765.5	1911.9	261	288.4	201.9	669.8	339.4	262.9	269.1	265.5
N-acetylglucosamine-6-sulfatase isoform 1 precursor [Mus musculus]	1.05923	0.224234	139.5	136.7	128.6	146.4	155.2	139.3	118.8	131.1	139.8	137.9
peptidyl-prolyl cis-trans isomerase-like 1 [Mus musculus]	0.9091	0.224383	208.8	211.3	188.8	154.4	151.8	221.6	198.4	189.7	198.4	198.5
nesprin-2 [Mus musculus]	0.90227	0.224448	264.4	282.7	274.8	253.3	197	284.7	332.4	243.4	276.8	272.7
calpain-15 isoform 1 [Mus musculus]	1.22163	0.224604	45.9	50.1	46.9	71.9	37.1	51.7	44.6	43.7	37.2	29
amyloid-like protein 2 isoform d precursor [Mus musculus]	0.881207	0.224624	105.4	122	114.7	106.2	71.7	98.5	135.2	124	110.6	121.8
next to BRCA1 gene 1 protein isoform X1 [Mus musculus]	0.782013	0.22485	85.7	98.4	83.6	93.9	32.3	145.9	84.2	84.4	100.7	88.5
RNA polymerase II elongation factor ELL [Mus musculus]	1.22744	0.224893	13.6	12.4	9.3	14.1	18.6	6.7	13.3	10.5	12.6	12.3
protein DPCD isoform 1 [Mus musculus]	0.77125	0.225196	33.5	21.4	35.8	18.6	14.1	19.2	40	33.5	30.2	37.1
nucleoside diphosphate-linked moiety X motif 17 isoform 2 [Mus musculus]	1.09991	0.225434	89.2	102.4	85.3	112.7	88.2	82.9	77.2	86.2	86.3	101.8
Sin3-associated polypeptide 18-like [Mus musculus]	0.852501	0.225573	894.5	928.1	861.2	468.8	625.6	793.2	1033.4	846.5	938.3	820.5
acetoacetyl-CoA synthetase [Mus musculus]	0.874858	0.225687	1156.5	1145.4	1086.8	753.5	793.4	894.9	1224.4	1167.9	1124.5	1229.9
serine/threonine-protein kinase 17B [Mus musculus]	1.11404	0.225796	73.2	80.8	89	57	68.3	60.2	70.9	64.6	68.8	66.1
peptidyl-prolyl cis-trans isomerase F, mitochondrial isoform X1 [Mus musculus]	1.0686	0.226022	996	1122.8	1012	1126.6	1194.4	1153.9	938.9	956.5	1018.8	1033.7
triadin isoform 2 [Mus musculus]	1.22538	0.226113	10	12.2	8.8	15.9	9.1	11.3	9.5	8	6.5	10.4
protein disulfide isomerase Creld2 precursor [Mus musculus]	1.18136	0.226505	707.7	760.6	686.4	912	1202.6	822.4	638.9	714.3	723.2	715.1
iron-sulfur cluster assembly enzyme ISCU, mitochondrial isoform 2 [Mus musculus]	1.23028	0.227089	274.3	295	291	442.8	519.8	355.1	259.9	266.3	294	306.4
VPS35 endosomal protein-sorting factor-like [Mus musculus]	0.923928	0.22749	23.3	25.3	28.2	26.2	30.6	25.6	30.6	30.9	30.7	26.8
ubiquitin carboxyl-terminal hydrolase 3 isoform X1 [Mus musculus]	1.11492	0.227684	46.4	59.8	48	61.8	44	53.4	43.9	44.5	47.8	43.6
nucleosome-remodeling factor subunit BPTF isoform X1 [Mus musculus]	0.882135	0.228075	168.2	193.2	203	201.6	164.3	277.3	205.5	190.8	200.7	180.3
prostaglandin E synthase [Mus musculus]	0.884657	0.228107	205	207.3	182.5	174.5	134.2	220.4	192.7	161.2	227.1	219.9
GA-binding protein alpha chain isoform X1 [Mus musculus]	0.789582	0.228428	52.5	39.1	52.3	14.5	32.6	38	48.1	59	47.8	49
55 kDa erythrocyte membrane protein [Mus musculus]	0.917923	0.228713	1409	1270.7	1494.2	1226.1	1254.3	1166.1	1515.9	1614.8	1474.5	1478
unconventional myosin-Ie isoform X1 [Mus musculus]	0.850028	0.229203	451.9	460.7	468.7	346.2	218.3	400.4	529.5	455.6	470.5	433.1
delta(14)-sterol reductase LBR isoform X1 [Mus musculus]	0.93147	0.22943	5439.5	5740.9	5608.4	4615.8	4491.1	5058.3	5555.2	5703.6	5646.2	5837.6
myotubularin-related protein 5 isoform X1 [Mus musculus]	0.821543	0.229474	123	120.4	105.5	111.6	50.5	165.4	121.3	105.7	120.4	109.2
neprilysin isoform X1 [Mus musculus]	0.922557	0.230287	796.4	692.3	790.5	690.2	810.5	672.5	856.9	922.2	825.1	820.5
E3 ubiquitin-protein ligase MARCHF8 isoform X1 [Mus musculus]	1.21263	0.230535	11.6	20	12.1	17.1	17.9	7.9	14.1	14.7	12.9	15.3
poly(rC)-binding protein 2 isoform X16 [Mus musculus]	0.907285	0.230789	228.9	228.8	259.2	180.9	271.6	222.2	277.1	262.2	255.3	272.1
40S ribosomal protein S15a [Mus musculus]	0.920252	0.230809	3678.7	4035	3527.5	3301.5	2759.6	4098.3	3737.5	3699.7	3732.6	3533.6
formin-like protein 2 isoform X1 [Mus musculus]	0.83695	0.231037	33.9	30.5	25.9	30.7	21.7	47.8	29.5	26.5	31.2	35.5
protein LZIC isoform X1 [Mus musculus]	1.26429	0.231348	376.2	367.9	358.5	462.1	744.9	422.3	357.8	343.6	347.6	355.5
zinc finger protein castor homolog 1 isoform X1 [Mus musculus]	0.926289	0.231398	469.7	418.7	547	521.8	509.6	606.4	483.7	514.8	536.7	521.5
cytosolic Fe-S cluster assembly factor NUBP1 [Mus musculus]	1.10786	0.231418	66.7	74.1	63.1	71.2	69	81	54.2	59.9	56.7	58.8
protein argonaute-2 [Mus musculus]	0.883654	0.231589	326.8	297.9	371.8	232	309.5	266	379.7	384.7	348.1	362
malate dehydrogenase, mitochondrial precursor [Mus musculus]	1.07527	0.231603	41891	40795.1	46915.7	52717.5	46603.2	43114.5	38820.7	45820.7	40622.1	44520.1
PDZ domain-containing protein GIPC1 isoform X1 [Mus musculus]	0.907323	0.231614	206.9	231.8	213.3	236	152.7	247.9	217.9	211.4	241.9	227.9
crooked neck-like protein 1 [Mus musculus]	0.77389	0.231803	40.8	43.3	34.4	9.2	20.5	34.6	44.9	36.7	37.4	37.9
alcohol dehydrogenase 6A (class V) [Mus musculus]	1.1239	0.232176	7854.8	7416	7666.2	5890.5	7019	4761.5	6562.6	7831.9	5996.3	6742.5
dipeptidyl peptidase 1 isoform 1 preproprotein [Mus musculus]	0.942432	0.232649	446.3	418.8	413.9	367.1	416.6	385.6	427.5	459.9	447.1	468.6
vesicle-associated membrane protein-associated protein A isoform 2 [Mus musculus]	1.16908	0.232681	9155.3	10185.6	8967.6	12221.8	15147.1	11116.1	8551.2	8714.9	9337.4	9905.4
metalloendopeptidase OMA1, mitochondrial isoform X1 [Mus musculus]	0.781602	0.232924	94	76.5	108.8	44.6	71.2	49.9	120.1	121.5	103.6	110.4
dihydrolipoyl dehydrogenase, mitochondrial precursor [Mus musculus]	1.21253	0.232943	7726.1	7716.3	7461.9	9681.6	14011.9	8635.6	7098.1	7484.4	7470.1	7742.1
thioredoxin domain-containing protein 5 isoform 1 precursor [Mus musculus]	0.927084	0.233034	1112.7	1103.6	1298.9	1211.1	1355	1098.1	1338.7	1407.3	1376.4	1339.1
nuclear pore complex protein Nup93 isoform 1 [Mus musculus]	0.902507	0.234034	1933	2072.9	1857.2	1404.3	1432.5	1783.8	2061.2	1864.4	1887.4	2042.9
very-long-chain (3R)-3-hydroxyacyl-CoA dehydratase 3 [Mus musculus]	0.80379	0.234185	415.9	372.5	697	382.5	588	352.1	689.8	713.6	607.7	692.2
NADH dehydrogenase [ubiquinone] 1 alpha subcomplex subunit 11 [Mus musculus]	1.16015	0.234332	90.4	81.3	100.4	125.2	143.1	86.4	94.3	98.7	94.8	91.6
E3 ubiquitin-protein ligase ZNRF2 [Mus musculus]	0.888072	0.235053	40.9	41.8	35.3	56.3	43.1	58.6	45.4	45.3	46.9	48.6
NADH dehydrogenase [ubiquinone] iron-sulfur protein 7, mitochondrial isoform X1 [Mus musculus]	0.885183	0.235173	976.7	954.2	1264.5	951.7	888	832.8	1194.3	1190.3	1205.3	1265.5
exosome complex exonuclease RRP44 isoform 1 [Mus musculus]	0.914828	0.235242	208.4	231.9	207.1	177.4	158	191.7	219.7	218	226.1	218.8
bone morphogenetic protein 8B preproprotein [Mus musculus]	1.10332	0.235261	56.5	49.8	58.1	65.9	55.9	60.4	56.7	41.1	50.4	50.8
cytochrome b5 type B precursor [Mus musculus]	1.34498	0.23537	3308.8	3121.1	3235.7	4500.3	7579.5	4017.8	2889.9	2970.6	3073.5	3216
putative RNA-binding protein Luc7-like 1 isoform 2 [Mus musculus]	0.910953	0.235537	168.6	159.5	203.1	169.1	233.7	198.3	216.1	207.6	202.4	200.9
protein Njmu-R1 [Mus musculus]	1.27805	0.235706	18.4	26.6	15.9	14.2	29.7	22.4	12.4	13.5	15.1	18.6
biotin--protein ligase isoform 1 [Mus musculus]	0.920014	0.235712	351.8	328.7	341	335.7	241.6	324.6	363.7	359.2	328.6	361.7
vesicle transport protein GOT1A [Mus musculus]	1.12891	0.235945	55.6	62.7	52.2	46.6	57	33.9	52.4	55.3	45.5	55.7
cadherin-related family member 2 precursor [Mus musculus]	1.15599	0.23603	3883.5	3543.2	3536	4256.7	5877.9	3993.2	3488.3	3612.4	3525.3	3631.2
tight junction protein ZO-1 isoform X6 [Mus musculus]	1.12904	0.236188	117.2	139.2	102.7	109.9	152.2	128.4	108.9	98.5	118.3	96.1
baculoviral IAP repeat-containing protein 6 isoform X1 [Mus musculus]	0.882632	0.236363	387.8	391.9	408.2	284.8	256.2	323	420.6	414.6	404.9	395.7
UBX domain-containing protein 6 isoform 1 [Mus musculus]	0.900461	0.236695	145	159.1	168.6	227.6	179	213.4	187.7	190.2	182.1	203.1
X-ray repair cross-complementing protein 5 isoform X1 [Mus musculus]	0.909176	0.237208	287.4	296.1	313.8	266.7	203.4	276.5	318.6	310	278.7	320.2
SWI/SNF-related matrix-associated actin-dependent regulator of chromatin subfamily A member 5 [Mus musculus]	0.895136	0.237374	1661.9	1626.9	1580.6	1238.5	1005.3	1527.5	1640.2	1572.3	1630.6	1575.9
carnosine N-methyltransferase isoform 1 [Mus musculus]	0.909425	0.237448	145.7	125.7	159.1	127.3	110.9	130.6	155.6	133.5	156.4	159.2
bifunctional purine biosynthesis protein ATIC [Mus musculus]	0.906635	0.23757	4423.9	4351.7	4700.4	3591.6	3330.7	3731.5	4858.9	4539.1	4677.6	4691.8
3-ketoacyl-CoA thiolase A, peroxisomal isoform X1 [Mus musculus]	1.07943	0.23793	1734	1821.9	1830.8	2214.3	1710.5	1926.7	1577.8	1713.3	1731.6	1676.9
protein FAM241B [Mus musculus]	1.15058	0.238112	127.6	161.9	121.2	202.9	163.5	155.4	135.1	116	136.2	132.7
eukaryotic translation initiation factor 3 subunit M [Mus musculus]	0.813169	0.238158	153.3	123.7	286.4	175.2	225.9	161.8	256.8	267.3	236.6	263.6
cAMP-dependent protein kinase type I-alpha regulatory subunit isoform X1 [Mus musculus]	0.836295	0.238582	106.5	115.7	111	116.9	39.3	112.7	128.4	114.9	116.2	113
chromatin-remodeling ATPase INO80 isoform X1 [Mus musculus]	0.836932	0.238906	113	87	97.7	71.7	45.3	83.7	107.3	89.7	110	104.8
6-pyruvoyl tetrahydrobiopterin synthase isoform 1 [Mus musculus]	1.2731	0.239139	20.9	18.5	18	29	39	16.5	17.6	23.5	18.5	22.4
centromere protein O isoform 1 [Mus musculus]	1.29467	0.239436	21.8	13.7	15.2	18.4	28	23.9	11.6	11	15.5	13
leucine--tRNA ligase, cytoplasmic [Mus musculus]	0.905399	0.239485	3380	3411.1	3492.9	2653.2	2545.4	2822	3650.9	3549.1	3581.4	3496.9
interleukin-1 receptor-associated kinase 4 [Mus musculus]	0.913827	0.239588	293.2	282.2	321.2	276.7	221.2	256.4	326.6	321.9	315.8	305.3
probable peptide chain release factor C12orf65 homolog, mitochondrial isoform a [Mus musculus]	1.21941	0.239706	229.7	288.8	201.2	315.1	417.4	301.4	209.8	214.1	228.8	236.8
mitochondrial import inner membrane translocase subunit Tim10 [Mus musculus]	1.19232	0.239733	84.2	114	84.5	143.4	148	111.9	98.2	85.9	99.7	85.8
cullin-2 isoform X1 [Mus musculus]	0.824849	0.239863	291.9	242.5	361.8	175.7	307	201.2	387.8	368.3	357.2	357.2
nucleolar complex protein 2 homolog isoform X1 [Mus musculus]	0.796279	0.239922	19.8	27.3	14.7	9.4	14.4	21.3	25.6	15.6	23.1	21.9
transmembrane anterior posterior transformation protein 1 [Mus musculus]	0.890226	0.240039	96.5	87.3	101.8	69.8	66.3	78.6	95.7	98.2	101.7	99.5
cytochrome c oxidase subunit 6C [Mus musculus]	0.811576	0.240042	1190.8	1125.8	2556.3	2946.4	2429.2	2546.8	2426	2566.5	2581.9	2506.7
translation initiation factor eIF-2B subunit epsilon [Mus musculus]	0.790948	0.240074	88.8	72.7	84.3	49.3	35.2	47.5	93.4	96.6	88.2	91.9
formin-binding protein 4 [Mus musculus]	1.84079	0.240168	196.6	212.3	192.2	967.3	554.4	277.3	213.1	196.5	256.1	210.2
nascent polypeptide-associated complex subunit alpha isoform X1 [Mus musculus]	1.15563	0.240229	2479.4	2632.4	2381	2935.2	4065.3	2556.9	2452.1	2492.6	2447.7	2592.2
small nuclear ribonucleoprotein F [Mus musculus]	1.07361	0.240276	513.9	578.2	464.8	443	568.4	476.3	494.3	455.1	479.5	487
ras-related protein Rab-17 isoform X1 [Mus musculus]	0.827282	0.24037	253.5	235.1	308.1	163	238.7	167.8	330.8	333.8	283.7	332.5
CUGBP Elav-like family member 2 isoform X1 [Mus musculus]	0.917207	0.240471	80.6	69.6	91	102.8	94.7	91.9	96.6	101.8	88.7	99.3
protein crumbs homolog 3 isoform X1 [Mus musculus]	1.26405	0.240744	83.6	103.2	92.1	157.8	177.5	126.1	92.4	83.1	89.6	94.7
speckle targeted PIP5K1A-regulated poly(A) polymerase [Mus musculus]	0.879095	0.240748	19.9	27.1	20.5	19.5	25.7	24.9	30.3	19.5	28.5	25
uncharacterized protein C1orf21 homolog isoform X1 [Mus musculus]	1.33575	0.240827	193	190.7	194.3	274.5	421	285.3	179.4	158.1	169.9	160.7
retinoic acid-induced protein 3 isoform X1 [Mus musculus]	1.1045	0.240881	2075.2	2103.4	1679.8	2370.6	2223.4	2265.6	1775.7	1761.2	1979.8	1681.2
meprin A subunit beta precursor [Mus musculus]	1.08989	0.24152	1215	1129.4	1109.1	1126.9	1474.9	1005.7	1173.4	1196.2	1027.7	1152.9
histone H4 [Mus musculus]	0.943146	0.241595	20407.4	19943.9	22247.1	17076.2	18888.1	19623.5	21893.3	20611.3	20869.9	21506.2
leucine-rich repeat transmembrane protein FLRT3 precursor [Mus musculus]	0.957185	0.241742	142.7	129.7	135.5	146.2	154.6	152.4	149.7	142.9	154.2	141.2
delta(3,5)-Delta(2,4)-dienoyl-CoA isomerase, mitochondrial precursor [Mus musculus]	1.25081	0.241745	3200	3247.8	3239.7	4281.7	6471.5	3866.2	2997.7	3194.8	3077.6	3205.7
pleckstrin homology domain-containing family B member 2 isoform X1 [Mus musculus]	1.10898	0.241754	120.3	117.6	102.5	99.4	139.2	86.1	114.3	114	97.6	110.1
small integral membrane protein 7 precursor [Mus musculus]	0.793576	0.241829	127.4	75.3	172.4	68.4	112.4	91.9	165.8	158.7	143.3	140.8
interleukin enhancer-binding factor 2 [Mus musculus]	0.901324	0.24208	881.2	846.5	899.2	660.1	749.4	685.6	971.6	927.4	921.4	972.3
protein kinase C iota type [Mus musculus]	0.858378	0.242533	57.3	61.5	62.7	37.4	39.3	46	67.2	57.6	64.1	65.9
E2F-associated phosphoprotein isoform X1 [Mus musculus]	0.823579	0.242573	24.8	14.5	20.7	26.6	10.5	19.6	25.3	22.6	23.4	27
small acidic protein [Mus musculus]	1.29369	0.242782	356.8	395.3	349.6	480.5	789	456.8	337.2	325.7	366.6	346.6
vesicle-associated membrane protein 8 [Mus musculus]	1.29424	0.242948	431.1	385.2	395.3	559.1	864.5	530.7	379.6	373.7	377.5	374.6
ankyrin repeat and KH domain-containing protein 1 [Mus musculus]	0.87986	0.242991	159.8	147.2	156.7	155.1	85	158.6	143.8	155.6	162.2	179.7
zinc finger protein 219 isoform X1 [Mus musculus]	0.827525	0.243048	22.3	30.5	39.9	58.6	36.3	43.9	44.6	50.6	42.7	44.9
transport and Golgi organization protein 1 homolog isoform X1 [Mus musculus]	1.12968	0.243235	2900.2	3137.2	2914.4	3646.7	4377.7	3488.5	2780.6	2763.9	2984.3	3010.2
U2 small nuclear ribonucleoprotein auxiliary factor 35 kDa subunit-related protein 2 isoform 1 [Mus musculus]	0.888065	0.243265	21.3	21.9	26.4	26.4	23.8	30.2	22.2	21.6	32.1	28.8
2-oxoglutarate dehydrogenase, mitochondrial isoform 1 [Mus musculus]	1.06814	0.243443	7214.5	7357.9	7281.2	6231	6361.9	5568.7	6423.6	6995.7	6401.1	6860
syntaxin-3 isoform X1 [Mus musculus]	1.1962	0.243524	113.6	117.1	99.3	107	179.4	124.5	104.4	93.6	110.5	82.3
toll-like receptor 13 precursor [Mus musculus]	1.32001	0.243611	83.6	64.1	57	91.6	152.9	74.2	68.4	68.8	73.5	55.4
emerin [Mus musculus]	0.918299	0.243647	393.5	366.6	456.7	418.8	539.3	470.1	483.2	452.1	491.6	471.4
cytochrome c oxidase subunit 5B, mitochondrial [Mus musculus]	1.03052	0.244021	6886	7036.8	6665.5	7348.8	6885.1	7009.1	6340.5	6676.8	6816.8	6947.6
succinate dehydrogenase assembly factor 4, mitochondrial precursor [Mus musculus]	1.2744	0.244385	164.3	186.8	166.2	260.3	351.9	232.2	158.1	159.9	158.9	177.2
flotillin-2 isoform 3 [Mus musculus]	0.953716	0.244553	303.1	311.5	287.6	300.2	260.6	289.6	330.6	299	312.8	302
rhomboid-related protein 4 isoform X1 [Mus musculus]	0.801225	0.244978	26.9	24.5	25.4	30.2	10.7	41.7	27.3	22.7	28.4	26.8
sodium/potassium-transporting ATPase subunit beta-3 isoform 1 [Mus musculus]	1.093	0.245062	45.7	47.5	47.1	46.9	54.9	33.8	44.9	50.9	45	46.9
phospholipid transfer protein isoform X1 [Mus musculus]	0.749254	0.245207	68.1	55.2	56.5	33.5	12.6	47.5	77.4	47.6	76.8	52.2
ornithine carbamoyltransferase, mitochondrial precursor [Mus musculus]	1.0577	0.245448	5547.1	5431.2	5544.6	5280.7	4553.9	4809.7	4849.2	5492	4751.8	5017
Parkinson disease protein 7 homolog [Mus musculus]	1.06836	0.245547	5207	5804.7	5098.1	6494.4	5903.5	5807.9	4922.2	5384	5235.3	5334.2
leucyl-cystinyl aminopeptidase [Mus musculus]	0.942395	0.245563	551.3	533.4	594.4	616.2	616.7	528.7	640	653.7	627.5	640.1
cofilin-1 [Mus musculus]	0.980624	0.245754	5590	5382	5770.5	5773.2	5684.8	5809	5911	5616.1	5743.1	5678.5
phosphatidate cytidylyltransferase 2 isoform a [Mus musculus]	0.924625	0.245756	682.4	639.7	748.9	771.1	636.8	670.8	697.5	719.9	819.5	854.8
cingulin-like protein 1 isoform X1 [Mus musculus]	0.929453	0.24581	246.6	227.4	238.5	270.7	236.8	267.2	274.1	217.4	295.5	258.4
ELL-associated factor 1 [Mus musculus]	1.17002	0.246051	79.1	90.3	63.9	97.9	93.4	103.1	68.2	66.1	60.2	65.3
ADP-ribosylation factor 4 [Mus musculus]	0.832093	0.24612	860.2	807.9	1105.1	541.5	744	605.4	1100.7	1103.3	1015.1	1053.2
ras-related protein Rap-2c isoform X1 [Mus musculus]	0.876506	0.246158	486.1	421.5	464.9	320.4	359	336.8	510.5	513	513.7	467
toll-interacting protein isoform 1 [Mus musculus]	0.943457	0.246224	596.8	579.5	561.8	545.1	493.3	658.9	591.3	555.7	591	546
guided entry of tail-anchored proteins factor 1 [Mus musculus]	0.862639	0.246294	58.7	70.1	73.9	49.7	66	51.3	69.6	79.5	75.3	93.4
dynein light chain 2, cytoplasmic isoform X1 [Mus musculus]	1.09869	0.246313	354.8	367.5	322.2	256.9	327.3	244	299.9	315.5	314.8	308.2
ubiquitin-conjugating enzyme E2 variant 2 isoform 1 [Mus musculus]	0.853738	0.246329	16.4	17.7	13.4	20.3	11	20.8	16.9	20.9	20.1	13.6
vasodilator-stimulated phosphoprotein isoform 1 [Mus musculus]	1.25448	0.246388	242.4	305	232.9	424.1	399.2	386.3	187.3	240.4	239.3	225
intercellular adhesion molecule 1 precursor [Mus musculus]	0.911956	0.246411	35.2	40.7	33.5	30	42.9	42.7	41.3	34.4	42.4	39.1
ATP-dependent RNA helicase DDX3X [Mus musculus]	0.891042	0.246936	765	819.7	712.3	690	438.7	819.9	764.3	732.9	760.3	767.2
nuclear mitotic apparatus protein 1 isoform X1 [Mus musculus]	0.825381	0.247012	4718.4	4995.4	4629.6	4026.2	1941.3	6500.2	4812.6	4164.9	4657.3	4472.9
beta-1,4-glucuronyltransferase 1 [Mus musculus]	0.904209	0.247273	96.2	95.1	91.2	86.6	67	110.5	86.6	90.3	107.3	87.6
serine/threonine-protein phosphatase 2A 65 kDa regulatory subunit A beta isoform isoform X1 [Mus musculus]	0.864874	0.247353	101.4	109.7	124.8	73.9	79.2	85.4	120.7	113.6	113.3	132.4
parafibromin [Mus musculus]	0.910302	0.247418	502.9	517.6	483.1	488.1	345.5	590.7	489.7	482.4	492.4	512.3
caveolin-1 isoform X1 [Mus musculus]	0.780744	0.247431	15.8	23.6	12.3	18.7	11.5	27.2	24	14.7	25.9	13.1
E3 ubiquitin/ISG15 ligase TRIM25 [Mus musculus]	0.925982	0.247889	538.6	562.7	502.6	623.7	447.1	644	541.1	561.1	574.3	568
signal recognition particle subunit SRP68 [Mus musculus]	0.876673	0.248232	2095.2	2100.9	2426.3	1616.1	1527.9	1661.7	2444.2	2342.7	2296.1	2395.6
unconventional myosin-If [Mus musculus]	0.854039	0.248492	130.8	137	109.7	93.3	59.9	133.9	133.5	111	120.3	122.7
methionine aminopeptidase 2 isoform X1 [Mus musculus]	0.919552	0.248674	278.7	251.4	328.1	259	269.3	248.8	319.1	329	299.2	311.7
glucosidase 2 subunit beta isoform X1 [Mus musculus]	1.14676	0.24875	8257.3	8816.7	7928.7	11821	11785.8	10438.5	7550.2	7870.7	8275.9	8253.1
CSC1-like protein 1 isoform X1 [Mus musculus]	0.740664	0.248834	26.8	19.4	32.7	15.2	48.7	17.2	39.2	43.7	45.9	46.8
aspartoacylase isoform X1 [Mus musculus]	1.34721	0.248887	34.7	26.1	27.2	37.7	7	15.4	20.8	20.6	18.8	22.9
adseverin isoform 1 [Mus musculus]	0.91497	0.248993	711.5	660.2	766.1	660.3	685.1	617.2	918.5	746.7	781.2	743.3
hypoxia-inducible factor 1-alpha inhibitor [Mus musculus]	1.06479	0.249013	18.4	19.3	19.7	21.4	19.8	18.8	19.9	18.9	19.7	15.3
DNA-dependent protein kinase catalytic subunit [Mus musculus]	0.7751	0.249176	19.3	23	15.4	9.1	10.4	10.6	23.2	22	19.4	24.4
C2 domain-containing protein 5 isoform X22 [Mus musculus]	0.871256	0.249188	34.8	45.9	46.9	40.6	26.7	52.6	37.1	41.3	48.7	44
thiamine transporter 1 isoform a [Mus musculus]	1.14848	0.249199	34.6	30.9	33.2	36.6	19.4	25.2	25.7	24.9	28.4	30.5
protein TANC1 isoform X1 [Mus musculus]	0.889264	0.249482	131.3	162.5	149.1	115.9	99.7	133.7	173.7	148.7	146.1	138.3
28S ribosomal protein S36, mitochondrial isoform 1 [Mus musculus]	1.25769	0.249629	174.2	201.4	166.7	291.1	323.8	266.3	159.7	152	171.8	170.3
mitochondrial genome maintenance exonuclease 1 [Mus musculus]	0.806892	0.24989	46.8	43.6	46	60.3	39.8	91.8	46.8	47	53	54.5
UV excision repair protein RAD23 homolog B [Mus musculus]	1.25172	0.2501	3137.8	3160.7	2709.9	4010.5	6053.2	3654.1	2821.2	2828.7	2873.3	3059.4
CD151 antigen [Mus musculus]	1.0923	0.250149	636.8	575.1	597.6	682.7	826	628.2	581.8	615.1	614.1	598.6
ATPase family AAA domain-containing protein 1 isoform X1 [Mus musculus]	0.845481	0.250369	259.6	215.5	346.4	167.5	276.6	214	340.2	325.2	304.9	312.6
NADH dehydrogenase subunit 4 (mitochondrion) [Mus musculus castaneus]	0.841253	0.250668	85.2	79.5	162.6	117.4	127.1	106	134.2	159.6	137	142.9
MICOS complex subunit Mic60 isoform 2 [Mus musculus]	0.902798	0.250706	111	106.3	105.2	106.4	74.5	129.8	95.9	109.4	117.3	105.2
axin-1 isoform X1 [Mus musculus]	0.815476	0.250768	7.5	4.8	6.8	13.1	8.9	11.3	11.1	8.6	8.8	10.6
inositol 1,4,5-trisphosphate receptor type 3 isoform X1 [Mus musculus]	0.880519	0.250849	2174.9	2178.4	2152.6	1461.4	1372.1	1803.3	2307.8	2094.9	2257.7	2143
molybdopterin synthase sulfur carrier subunit isoform Mocs2A [Mus musculus]	1.11864	0.251177	55.3	60.2	73	51.7	78.5	57.4	55.7	54.7	63.7	53.4
aspartyl aminopeptidase isoform a [Mus musculus]	1.04912	0.251541	2400.6	2177.5	2398.9	2281	2368	1954.6	2247.1	2400.6	2156.2	2323.2
exocyst complex component 1 isoform X1 [Mus musculus]	0.911125	0.251749	163.9	163.6	151.2	122.5	135.9	134.5	161.5	174.4	155.3	183.3
BUB3-interacting and GLEBS motif-containing protein ZNF207 isoform 1 [Mus musculus]	1.3935	0.251767	75.8	99.2	69.2	108.5	209.3	97.9	73.5	72.6	78.3	81
complement factor B isoform 1 precursor [Mus musculus]	0.916582	0.251833	271.4	252.1	257.5	355.5	298.5	332	313.8	333.9	302.6	283.3
tumor susceptibility gene 101 protein isoform 1 [Mus musculus]	0.926415	0.25185	1388.7	1397.1	1447.8	1324.4	1008.8	1299.1	1463.8	1459.1	1451.4	1415
periodic tryptophan protein 2 homolog [Mus musculus]	0.80819	0.251935	26.2	30.6	24.9	17.5	13.3	29.8	37.1	24.8	28.6	18.9
structural maintenance of chromosomes protein 2 isoform X1 [Mus musculus]	0.898058	0.252068	735.1	742.8	728.3	816	548.3	967.5	788.8	698.3	812.5	708.7
dnaJ homolog subfamily C member 9 [Mus musculus]	1.11926	0.252194	41.6	45.8	42.1	58	53.7	47.5	38.5	36.8	42.3	50.4
protein strawberry notch homolog 1 isoform X1 [Mus musculus]	0.912906	0.252388	65.5	63.4	71.4	68	49.3	70.2	62.8	73.3	78.9	62.7
transmembrane protein 143 [Mus musculus]	1.21429	0.252544	12	11.9	6.5	7.1	8.4	7	7.1	9.9	7.2	6.6
septin-2 isoform X1 [Mus musculus]	0.928534	0.252872	1058.9	1066.2	954.3	930.2	741.8	1032.2	1041.2	993.2	1020.9	1029.6
PDZ and LIM domain protein 5 isoform X3 [Mus musculus]	1.07784	0.253257	965.8	1011.9	824.7	1025.7	986.3	1056.6	851.7	799.9	891.5	867
nuclear pore complex protein Nup155 [Mus musculus]	0.901246	0.254138	761.4	779.3	751.2	611.5	467.8	748	733.4	731.4	753.5	774.3
laminin subunit alpha-3 isoform X1 [Mus musculus]	0.852442	0.254551	432.2	443.2	346.5	339.4	241.7	518.2	481.4	330.1	424.7	360.7
ephrin type-B receptor 2 isoform X1 [Mus musculus]	0.880724	0.254621	135.1	142.5	165.3	133	158.8	111.2	189.6	170.5	167.8	195.1
protein CCSMST1 precursor [Mus musculus]	1.16445	0.254646	34.1	31.5	24.8	42.6	41.9	35.7	29.9	22.7	28.3	33.6
zinc finger CCCH domain-containing protein 11A isoform X1 [Mus musculus]	0.899278	0.254687	470.3	577.4	526.4	603.3	502	760.8	560	518.2	560	580.5
pituitary tumor-transforming gene 1 protein-interacting protein precursor [Mus musculus]	1.14668	0.254925	916.2	921.9	819.9	1137.6	1400.8	993.7	834.9	870.7	957.4	875
ras-related protein Rab-8A [Mus musculus]	1.12565	0.255167	2091.1	2192	1874.3	1551.4	1385.8	1423	1594.3	1744.4	1571	1746.7
sodium/hydrogen exchanger 8 isoform a [Mus musculus]	1.08021	0.255171	74.1	70.4	65.1	71.5	87.9	71.4	64.9	61.8	68.5	75
thyroid adenoma-associated protein homolog isoform X1 [Mus musculus]	0.895212	0.255218	43.9	31	49.8	35.7	37.8	39.6	48.3	46.4	39.8	47.3
copine-3 isoform 1 [Mus musculus]	1.07757	0.255244	2335.2	2391	2187.6	1979.5	2061	1632.4	2110.7	2191.2	2073.2	2158.2
ribonucleases P/MRP protein subunit POP1 isoform 1 [Mus musculus]	0.895981	0.255471	152.6	179.2	167.9	181.9	114.3	211.1	175	171.8	161.2	169.2
heterogeneous nuclear ribonucleoprotein H isoform X1 [Mus musculus]	0.851998	0.255543	202	200.8	178.2	105.5	110.8	164.3	210.3	184.6	191.1	185.5
retinoblastoma-like protein 2 isoform 1 [Mus musculus]	0.831139	0.255626	29.4	36.4	31.6	36.3	11.5	38.6	32.4	33.7	38.3	31.7
segment polarity protein dishevelled homolog DVL-2 [Mus musculus]	0.768844	0.255835	7.4	11.8	8.6	6.6	11.5	18.8	6.8	9.9	13	11.2
H-2 class I histocompatibility antigen, D-B alpha chain precursor [Mus musculus]	1.21478	0.256062	19.4	16.8	16.4	29.8	22.8	24.2	17	15.3	14.3	15.8
rhomboid-related protein 2 isoform X1 [Mus musculus]	0.747572	0.256462	63.4	55.6	259.4	244.6	231.4	187.2	235.3	255.4	244.8	220.2
Golgi reassembly-stacking protein 2 [Mus musculus]	1.04168	0.256664	1298.8	1361.6	1313.2	1230	1469.2	1221.4	1268.9	1278.6	1308.8	1328.1
serine/threonine-protein kinase RIO3 [Mus musculus]	0.930486	0.256753	98.3	90.3	96.8	102.8	73.6	94.2	103.4	92.5	102.7	103.5
transcriptional coactivator YAP1 isoform X1 [Mus musculus]	1.18932	0.256866	46.1	47.3	45.8	58.8	75.9	60.6	39	38.3	42.7	49.7
far upstream element-binding protein 3 isoform b [Mus musculus]	0.946319	0.25692	1279.8	1321.9	1238.1	1250.2	1028.9	1347.2	1227.6	1239.2	1345.2	1306.8
calpain-5 isoform X1 [Mus musculus]	0.926704	0.257256	1526.4	1499.9	1453.6	1372.6	1098.8	1319.5	1579.4	1519.6	1540.3	1542.3
myotubularin-related protein 1 isoform X1 [Mus musculus]	0.829074	0.257331	74.7	69.5	62.4	96.3	41	112.4	72.3	76.5	76.6	77
interleukin-10 receptor subunit beta precursor [Mus musculus]	1.22883	0.257337	31.7	38	28.6	44.7	57.3	42.7	25.7	25.4	31.9	37.3
aspartate--tRNA ligase, cytoplasmic isoform 1 [Mus musculus]	0.895377	0.257358	4962.3	5072.5	4922.6	3684.1	3266.5	4163.5	5186.9	5091.2	5032.8	4993.5
small subunit processome component 20 homolog [Mus musculus]	0.890427	0.257457	16.4	12.6	16.5	12.2	19.5	18.2	18.5	18.2	14.4	17.4
nidogen-1 precursor [Mus musculus]	0.909439	0.257705	44500	41621.1	36266.2	38064.1	33364	41849.3	45982.8	39500.6	50030.4	35752.3
ferrochelatase, mitochondrial isoform 1 [Mus musculus]	0.915176	0.257737	618.6	635.9	778.7	850.3	620.8	851.7	709.1	754.2	766.3	747.8
phostensin isoform 2 [Mus musculus]	1.20854	0.257752	9.7	10.7	6.5	9.4	11.8	6.8	5.5	8	7.8	11.7
aryl hydrocarbon receptor nuclear translocator isoform a [Mus musculus]	0.894017	0.258062	22	22.7	21.4	19.1	19.4	30.4	21.6	24.1	19.3	21.6
FAD synthase [Mus musculus]	0.774418	0.258098	31.6	33.9	101.1	105.5	106.9	87.7	102	102.3	109.6	87.8
MARCKS-related protein [Mus musculus]	1.20749	0.258159	709.4	775.9	661.2	1007.8	1295.9	891.8	706.4	618.1	737.1	732.1
nuclear-interacting partner of ALK isoform 1 [Mus musculus]	0.862474	0.258164	99.3	118.2	129.9	156.2	76.5	151.1	127.4	111.8	145.4	136.9
nephronectin isoform c precursor [Mus musculus]	0.807487	0.258405	26.8	30.1	19.3	12.7	16.8	34	30.7	21	23.9	21.3
probable ubiquitin carboxyl-terminal hydrolase FAF-X isoform X1 [Mus musculus]	0.855751	0.258552	1117.3	1031.3	1214	713.8	788.2	757.8	1234.6	1237.5	1238.6	1216.1
ubiquitin carboxyl-terminal hydrolase MINDY-3 isoform a [Mus musculus]	0.801415	0.258703	52.8	30.1	77.7	57.3	76.7	41.9	89.6	80.6	77.5	78
alcohol dehydrogenase 1 [Mus musculus]	1.16071	0.258967	5719	5819.4	5247.9	3432.3	4234	3134	4369.1	5015.4	4012.8	4535.6
disks large homolog 1 isoform X1 [Mus musculus]	0.946712	0.259036	763	795.2	835.4	934.1	891.7	961.5	857.8	827.4	923.1	887.1
type 2 lactosamine alpha-2,3-sialyltransferase isoform X1 [Mus musculus]	0.959748	0.259052	102.8	93.9	104.5	99.8	102.1	94.6	106.1	105.5	105	113
mRNA-decapping enzyme 1A [Mus musculus]	0.867918	0.259158	156.7	169.1	161.1	157.4	91	206.7	167.6	157.2	179.7	136
60S ribosomal protein L31 [Mus musculus]	0.863209	0.25984	3055.9	2793.4	3258.7	1859.2	2147.1	2209.7	3370.2	3354	3074.3	3184.3
kinesin-associated protein 3 isoform X1 [Mus musculus]	0.853086	0.260051	33.7	33.9	29.7	26.9	14	30.4	29.4	30.4	36.2	35.6
FERM, ARHGEF and pleckstrin domain-containing protein 1 isoform X1 [Mus musculus]	0.887645	0.260136	365.2	375.7	333.9	304.5	198.4	350.3	387.4	339.1	343.6	357
60S acidic ribosomal protein P1 [Mus musculus]	1.13925	0.260258	49.5	47.9	44.1	70.6	49.7	53.9	45.1	40.3	41.7	48.8
cytochrome P450, family 2, subfamily d, polypeptide 22 [Mus musculus]	0.889548	0.260303	76.1	72.8	57.4	65.7	42.9	61.6	74.5	75.2	69.8	72.9
suppressor of IKBKE 1 [Mus musculus]	1.26599	0.260402	16.2	31.6	19.9	22	35	28.7	16.2	14.7	19.5	19.4
28S ribosomal protein S35, mitochondrial [Mus musculus]	0.9144	0.260481	1137.9	1134.1	1247.6	1005.6	772.1	1182.2	1152.6	1132.5	1151.6	1174.3
calcium-regulated heat stable protein 1 isoform X2 [Mus musculus]	1.1946	0.260561	107.5	123.7	91.1	138.9	185.2	133.6	104.2	99.2	97	107.1
dehydrodolichyl diphosphate synthase complex subunit Dhdds isoform X1 [Mus musculus]	0.780072	0.26144	14	11	22	28.6	11.3	15.2	28.6	21.3	23.3	23
STIP1 homology and U box-containing protein 1 [Mus musculus]	0.933217	0.26157	273.5	286.6	297.4	360.3	277.4	344.7	311.5	307.8	333.5	304.7
serine/threonine-protein phosphatase PP1-gamma catalytic subunit isoform X1 [Mus musculus]	0.899423	0.261683	232.7	204.3	255.5	186.4	165.6	195.9	227.8	263.1	237.8	236.7
histone deacetylase complex subunit SAP130 isoform X1 [Mus musculus]	0.883943	0.262535	51.1	45.3	53.4	75.1	43.2	61.5	63.8	62.8	58.8	56.4
uncharacterized aarF domain-containing protein kinase 5 [Mus musculus]	1.25876	0.262557	39.9	43.5	37.4	23.9	60.1	17.4	36.8	35.3	34.3	38.9
Krueppel-like factor 5 [Mus musculus]	0.913232	0.262564	182.3	193.2	169.7	176.7	120.1	189.1	188.1	185.5	190.4	168.9
filamin-C isoform X1 [Mus musculus]	0.919664	0.262568	163.8	155.7	132.2	150.1	109.1	162.2	159.6	143.5	151.6	156.1
atrophin-1 [Mus musculus]	1.30024	0.262716	32.5	36.2	33	46.6	70.4	49.5	23.3	30.8	35.3	29.3
clathrin light chain A isoform a [Mus musculus]	1.22529	0.262902	2807.4	3028.7	2545.4	3505.9	5375	3394.8	2682.2	2546	2738	2727.4
YTH domain-containing family protein 1 [Mus musculus]	1.12199	0.262929	107.1	103.4	80.4	67.3	107.2	89.7	76.8	83.4	83	81.9
MICOS complex subunit Mic26 isoform 2 [Mus musculus]	1.05795	0.263086	860.7	909.1	882.3	1061.9	934.4	941.8	804.1	885.5	856.2	906.2
S-adenosyl-L-methionine-dependent tRNA 4-demethylwyosine synthase TYW1 isoform X1 [Mus musculus]	1.19593	0.263166	55.3	60	50.1	36.8	32.8	26.8	38.8	40	41.4	49.5
spliceosome RNA helicase Ddx39b [Mus musculus]	0.900715	0.263299	654.7	679.6	650.9	474.7	502.1	535.3	735.4	685.9	661.2	670.7
dynein heavy chain 8, axonemal isoform X1 [Mus musculus]	0.790747	0.263358	22.9	12.5	28.5	20.2	27	12.6	32.8	33.9	32.6	28.6
bifunctional polynucleotide phosphatase/kinase isoform X5 [Mus musculus]	1.07375	0.26344	465.4	526.2	481.4	426.9	439.7	356.4	444.2	468.8	450.6	458.9
phosphoinositide 3-kinase regulatory subunit 4 isoform X1 [Mus musculus]	1.14686	0.263702	67.8	81.4	51.6	72.5	50	66.2	54.9	52.2	47.7	60.9
signal peptidase complex catalytic subunit SEC11A [Mus musculus]	0.926377	0.263983	1093.9	1051.4	1256.8	994.5	1024	956.8	1185.8	1253	1206.1	1249.7
cytochrome b-245 chaperone 1 isoform 3 [Mus musculus]	0.771453	0.264059	190.4	127.5	226.3	93.8	93.8	96	228.7	221.1	189.3	213.5
epithelial cell adhesion molecule precursor [Mus musculus]	1.08359	0.264164	6680.7	6616	7129.7	7060.4	8920.2	5966.9	6741.4	7151.6	6777.7	6960.8
mitochondrial antiviral-signaling protein isoform 1 [Mus musculus]	1.16785	0.264256	1100.6	1202.7	1006.6	1274.5	1676.1	1452.2	956.5	945.4	997.4	1009.2
microtubule-associated serine/threonine-protein kinase 4 isoform X1 [Mus musculus]	1.10158	0.26435	21.5	20.7	15.8	21.1	18.5	18.3	14.7	16.9	21.2	17.5
canalicular multispecific organic anion transporter 2 isoform 1 [Mus musculus]	0.9229	0.264375	3016.2	3084.5	2855.5	2441.3	2200.7	2626.8	3020	3011.2	3008.4	3067.8
mitochondrial fission factor isoform X1 [Mus musculus]	0.876672	0.264463	65.6	71	81.4	115.9	79.1	104.6	88.1	90.4	103.2	84.8
integrator complex subunit 1 [Mus musculus]	0.895207	0.264766	78	64.1	66.2	74	48.3	60.9	76.2	74.2	72.6	85.4
BH3-interacting domain death agonist isoform X1 [Mus musculus]	1.24897	0.264993	87.7	101.6	76.9	84.9	166.6	104.4	83.6	72.4	76.3	77.8
leucine-rich repeat serine/threonine-protein kinase 1 isoform X1 [Mus musculus]	0.812353	0.265248	15.4	17.1	20.8	34.9	15.7	31.5	24.8	21.5	24.5	25.6
structural maintenance of chromosomes flexible hinge domain-containing protein 1 [Mus musculus]	0.865515	0.265424	55.7	50.3	59.3	31.1	34	49.1	49.1	55.3	57.3	55.4
eukaryotic translation initiation factor 3 subunit D isoform X1 [Mus musculus]	0.882526	0.265443	753.8	763.3	823.7	875.8	451	962.6	771.1	782.6	818.3	821.2
PSME3-interacting protein isoform X1 [Mus musculus]	1.19018	0.265511	234	242.7	202.3	312.4	390.4	292.1	219.7	217.7	216.6	214.9
60S ribosomal protein L4 isoform X1 [Mus musculus]	0.892221	0.265518	7802.2	8096.7	7582.4	7368.2	4481.1	8980	7758.4	7654.6	7828.9	7376.6
homeobox protein CDX-1 [Mus musculus]	0.875588	0.265629	27.4	29.3	26.8	23.6	23.1	38.7	33.6	22.9	25.4	28.1
lysosome-associated membrane glycoprotein 1 isoform 1 precursor [Mus musculus]	1.14229	0.265912	2153.6	2062.5	2098.6	2317.6	3370.3	2025.3	2063.6	2105.5	2049.4	2263.7
cysteine and glycine-rich protein 1 isoform X1 [Mus musculus]	0.935338	0.26598	643	565.1	633	519.2	557.3	529.1	655.7	640.2	658.6	635.7
synaptosomal-associated protein 23 isoform X1 [Mus musculus]	1.16648	0.266008	350.3	384.9	338.9	472	600.8	427.5	361.8	342.6	366.6	342
myosin light polypeptide 6 isoform a [Mus musculus]	0.937569	0.266012	5141.9	5826.4	5695.2	6555.1	5897.8	6847.8	6544.6	5505.4	6204.2	5953.2
protein Dr1 [Mus musculus]	1.18767	0.26604	239.1	255.4	225.2	279.1	432.1	253.1	248.6	229.1	236.3	237.7
cytochrome P450, family 3, subfamily a, polypeptide 44 [Mus musculus]	0.709819	0.266061	38.5	39.2	106.5	215.5	83.9	157.1	117.4	134.2	138.6	134
ubiquitin carboxyl-terminal hydrolase 25 isoform X1 [Mus musculus]	0.881356	0.26617	35.7	33.7	35.8	30.8	20	36.2	39.3	29.1	33.3	39.1
syntaxin-7 [Mus musculus]	1.1667	0.266251	1830	1963.4	1789.2	2444.8	3110.6	2235.6	1764	1718	1854.4	1974.6
peptidyl-prolyl cis-trans isomerase FKBP9 precursor [Mus musculus]	0.842593	0.26644	73.8	69.3	67.1	37.4	52.7	62.6	96.1	58.7	72.4	66.6
enoyl-CoA delta isomerase 1, mitochondrial precursor [Mus musculus]	0.911922	0.266691	2714.4	2663.1	3490.4	3857.7	2780.9	3594.1	3180.6	3438.1	3353.3	3438.1
calpastatin isoform 1 [Mus musculus]	1.27065	0.266896	5741	5921.2	5464.8	8824.6	12339.7	7390.3	5565.9	5331.3	5854.6	5993
protein pelota homolog [Mus musculus]	0.828157	0.267019	136.7	144	155	83.7	91.2	88.3	164.5	163.6	145.8	175.1
adenosine 3'-phospho 5'-phosphosulfate transporter 1 precursor [Mus musculus]	1.04394	0.267151	331.2	304.7	322	348.4	290.4	290	314.8	316.4	309	299.3
thyroid receptor-interacting protein 11 [Mus musculus]	0.89643	0.267268	973.7	947.9	926.6	803	550.1	1026.5	918.1	903.2	922.2	916.7
histone-binding protein RBBP4 [Mus musculus]	0.89684	0.267305	297	264.3	343.5	246.7	298.6	234.4	356.7	346.4	344.5	334.9
F-box only protein 36 [Mus musculus]	0.882665	0.267333	41.7	32.7	45.4	36.8	26.2	38.9	48.1	38.7	45.5	35.9
mRNA cap guanine-N7 methyltransferase isoform X1 [Mus musculus]	0.949899	0.267421	437.9	439.6	360	407	386.1	451.9	444.5	398.6	422.7	420
polycystin-2 [Mus musculus]	1.22238	0.267501	48.7	66.4	34.1	66.3	47.8	44.2	30.4	39.4	61.7	39.7
mitochondrial import inner membrane translocase subunit Tim21 [Mus musculus]	1.03469	0.267505	298.7	319	289.5	289.9	300	287.4	283.8	282.1	314.8	278.8
tyrosine-protein kinase JAK1 isoform X1 [Mus musculus]	0.85013	0.267548	96.9	98.9	84.6	44.7	66.3	70.6	96.6	96.2	95.5	101.5
coiled-coil domain-containing protein 50 isoform X3 [Mus musculus]	1.14501	0.267757	15.8	12.6	17	19.7	18.6	18.7	14.2	10.6	14.8	14.8
evolutionarily conserved signaling intermediate in Toll pathway, mitochondrial isoform X1 [Mus musculus]	0.939955	0.267811	135.6	130	135.2	122.1	106.4	134	121.7	138.2	130	145.6
heparan-alpha-glucosaminide N-acetyltransferase [Mus musculus]	1.08314	0.267824	149.4	141.8	131.7	162	110.8	131.5	131	134.3	122.9	122.6
gamma-tubulin complex component 3 [Mus musculus]	0.840132	0.267838	36.8	38.7	35	18.1	23.8	28.5	43.4	36.9	32	40.6
putative phospholipase B-like 2 precursor [Mus musculus]	1.11374	0.268019	177.5	177.4	156.1	158.6	239.1	157.8	158.9	169.8	153.6	175.8
leucine zipper protein 1 isoform X1 [Mus musculus]	0.931894	0.268347	1408.9	1464.4	1359.7	1486	1505.6	1874.9	1468.8	1396.9	1549.9	1462.1
glycogen phosphorylase, liver form [Mus musculus]	0.78418	0.268428	43.6	44.8	25.6	19	16.7	43.5	45.1	26.8	41.8	33.7
GPI transamidase component PIG-T isoform X1 [Mus musculus]	0.856873	0.269135	201.2	175.8	270.8	154.4	194.6	154.3	251.5	267.5	247.3	242.7
ras-related protein Rab-2A [Mus musculus]	1.03583	0.26933	4783.4	4845.3	4939.3	4581.3	4390.6	4250.1	4447.3	4643.4	4565.7	4819.1
oxysterol-binding protein-related protein 11 [Mus musculus]	0.894885	0.269775	94.3	95.5	121.2	75.9	89	84.2	115.3	105.6	110.1	116.6
prostate androgen-regulated mucin-like protein 1 homolog precursor [Mus musculus]	1.21601	0.270041	242.3	255.2	215.3	299.9	454.9	284.9	227.5	237.2	228.2	229.1
integrin-linked kinase-associated serine/threonine phosphatase 2C isoform 1 [Mus musculus]	0.882884	0.270062	191	190.1	197.9	127.8	124.7	158.2	211.9	196.7	185.3	189.7
RNA-binding protein 12 [Mus musculus]	0.824463	0.270427	371	317.7	391.9	218.6	206.6	212.3	411.2	390.6	409.9	402.4
actin-like protein 6A [Mus musculus]	0.894153	0.270557	540.9	535	650.2	434.7	541.6	440.7	663.6	650.7	611	656.3
arf-GAP domain and FG repeat-containing protein 1 isoform X1 [Mus musculus]	0.932657	0.27104	388	386.9	494.8	497.5	495.8	510.2	488.8	463.6	480.9	482.9
arf-GAP with SH3 domain, ANK repeat and PH domain-containing protein 1 isoform X1 [Mus musculus]	1.23598	0.271185	30.4	17	19.3	35.1	37	29.5	22.4	19.5	19.4	21.5
GRIP and coiled-coil domain-containing protein 2 [Mus musculus]	0.926204	0.27141	1826.2	1828.5	1822.9	1444.8	1392.5	1595.2	1836.6	1823.6	1866.8	1855.2
selenide, water dikinase 2 [Mus musculus]	1.05975	0.271498	287.1	317.5	256.7	259.3	273.4	252.3	253.9	290.3	252	266.9
catechol O-methyltransferase domain-containing protein 1 [Mus musculus]	1.05902	0.271542	821	844.8	767.5	867.7	701.9	843.2	702.9	741.8	743.2	748.7
Golgi membrane protein 1 [Mus musculus]	1.25443	0.271641	3491.8	3578.9	3326.4	5333.3	7266.1	4511.9	3335.9	3345.1	3561.7	3577.7
ribosomal RNA small subunit methyltransferase NEP1 [Mus musculus]	0.817551	0.271702	31.4	31	30.2	18.3	18.6	16.9	35.1	37.7	36.9	31.8
constitutive coactivator of PPAR-gamma-like protein 1 [Mus musculus]	0.904431	0.271804	2960.1	3128	2735	2544.4	1812.5	3115.7	2932.5	2766.7	2930.4	2827.4
probable ATP-dependent RNA helicase DDX46 [Mus musculus]	0.944615	0.271908	2494.4	2516.8	2408.2	2380.5	1918.9	2589.5	2347.3	2525.7	2491.7	2451.7
protein ABHD14B [Mus musculus]	1.09694	0.272185	400.7	365.7	412.9	300.5	375.9	263.2	361.7	368.6	333.7	364.5
programmed cell death protein 10 [Mus musculus]	1.06785	0.2722	855.4	840.3	782.2	685.9	824.4	651.4	802.6	800.1	700.3	780.4
chromobox protein homolog 5 isoform X1 [Mus musculus]	0.927324	0.272221	319	358.3	350.3	383.5	357.4	464.6	362.4	347.4	369.7	363
nucleoside diphosphate kinase 6 isoform X1 [Mus musculus]	1.24352	0.272426	32.9	46.9	32.1	67.6	36.5	33	31.3	28.8	36.1	44.5
60S ribosome subunit biogenesis protein NIP7 homolog isoform 1 [Mus musculus]	0.813943	0.272559	37.7	38.8	43.4	28.2	35.2	19.9	47.4	51.5	47.1	59.3
calcium/calmodulin-dependent protein kinase type II subunit gamma isoform X1 [Mus musculus]	0.825668	0.272689	76.1	61.3	82.4	40.3	48.7	45.1	90	80	81	77.9
transmembrane protein 11, mitochondrial isoform 1 [Mus musculus]	0.796762	0.272748	103.4	76.5	175.8	69.8	135.5	86.8	165.8	157.3	137.6	156.6
amiloride-sensitive amine oxidase [copper-containing] isoform X1 [Mus musculus]	0.94179	0.272858	888.5	821.7	952.1	857.5	1041.1	888.3	989.7	1060.3	946.4	958.1
peptidyl-prolyl cis-trans isomerase FKBP8 isoform X1 [Mus musculus]	1.07537	0.27292	1150	1311.7	1125.1	955	1004.3	968.7	1059.3	1042.6	996.6	1090.2
transmembrane protein 230 isoform X1 [Mus musculus]	1.13614	0.273336	89.6	93.8	120.2	149	132.4	109.7	91.5	101.7	112.5	99.5
protein disulfide-isomerase precursor [Mus musculus]	1.16894	0.273384	57291.7	62317.7	60336	81246.8	102051	72344.3	55471.5	59395.7	60178	63357.1
transmembrane protein 79 isoform X1 [Mus musculus]	1.19097	0.273535	11	12.2	14.3	15.8	15.3	9.1	10.1	11.5	17.8	9.1
aldo-keto reductase family 1, member C12 [Mus musculus]	0.85034	0.273548	95.9	100.4	115.5	62.9	75.3	68.9	124.6	117.9	110.7	107.1
ras-related protein Rab-4A [Mus musculus]	1.0563	0.273575	354.2	329.9	338.3	333.9	285.4	286.6	320.1	312	295.2	340.3
SH3 domain-binding glutamic acid-rich-like protein 2 [Mus musculus]	1.06398	0.27363	262	264.5	240.1	259.3	301.1	216.5	244.6	260	254.9	271.2
activating transcription factor 7-interacting protein 1 isoform X3 [Mus musculus]	0.941525	0.273784	66.5	61.8	65.1	63.7	76.2	61.9	73.7	72.3	69.7	76.4
multifunctional protein ADE2 isoform X1 [Mus musculus]	0.92671	0.274073	596.5	590.9	649.3	724.4	490	715	654.5	636.1	647.8	639
transcription elongation factor SPT6 [Mus musculus]	0.881381	0.274804	130.6	134	110.9	121.7	110.6	179.8	157	113.1	124.2	115.5
probable aminopeptidase NPEPL1 isoform 1 [Mus musculus]	1.0658	0.275075	320.3	296.1	266	289.5	255.2	267.8	239	255.6	282.5	294.1
importin subunit alpha-4 [Mus musculus]	0.920114	0.275347	260.8	224.5	296.6	244.8	270.2	227.8	310.7	303.5	272.9	294.6
protein GPR107 precursor [Mus musculus]	0.915166	0.275379	86.1	80.2	80.8	68.9	70.2	68.4	76	91.2	92.4	94
T-complex protein 1 subunit beta [Mus musculus]	0.942435	0.275491	6420.3	6354.1	6821.8	5821.7	5295.2	5801	6670.8	6757.2	6637.2	6722.9
WASH complex subunit 1 isoform X1 [Mus musculus]	1.21733	0.27575	65.8	75	59.9	77.5	125.1	81.2	60.1	56.3	66.2	67.5
eukaryotic translation initiation factor 1-like [Mus musculus]	1.20386	0.276049	354	406.6	317.4	528.1	571.8	514.4	288.6	321.2	341.4	343.5
secretory carrier-associated membrane protein 1 isoform 1 [Mus musculus]	1.1168	0.276127	913.2	878.8	858.8	1132.6	1270.7	1054.5	822.3	901.8	873.2	873.7
caspase activity and apoptosis inhibitor 1 [Mus musculus]	1.18938	0.276249	32.2	28.6	34.1	38.5	56.9	32.3	31.9	26.6	35.1	34.1
ubiquitin-conjugating enzyme E2 variant 3 [Mus musculus]	0.883346	0.27635	74.8	79.6	77.8	52.1	71.6	55.6	84.6	87.6	90.4	84.7
eyes absent homolog 3 isoform X1 [Mus musculus]	1.09534	0.276398	19.6	21.2	19.7	16	22.3	14.3	17.9	20.3	18.5	19.2
5'-3' exonuclease PLD3 isoform X1 [Mus musculus]	1.12107	0.276494	95	88.6	105.3	118.8	98.8	59.3	101.5	95.5	97	98.5
kinesin light chain 2 isoform 2 [Mus musculus]	0.845006	0.276502	46	42.3	50	20.9	44.7	33.2	52.1	49.2	53.6	53.2
interferon regulatory factor 6 isoform X1 [Mus musculus]	0.902453	0.276567	257	238.7	290.4	226.9	267.4	205	314.9	322.3	294.6	282
40S ribosomal protein S6 [Mus musculus]	0.857026	0.276685	6879.4	7002.4	6440.3	7748.1	3932.6	9988.3	7023.9	6750.8	7142.5	6436.2
protein POF1B isoform X1 [Mus musculus]	0.900024	0.276748	335.4	358	293.3	295.7	235.4	408.6	353.4	309.1	305.9	309.4
leptin receptor gene-related protein [Mus musculus]	1.16667	0.277032	17.5	14.5	14.6	13.2	21.4	9.2	15.9	16.8	14.7	13
prelamin-A/C isoform X1 [Mus musculus]	0.911976	0.277092	13316	14460.7	13056	13995.6	15855.3	18510.3	17072.5	12497.7	15290.5	14135
pyridine nucleotide-disulfide oxidoreductase domain-containing protein 1 [Mus musculus]	0.888514	0.277152	18	12.4	17.9	13.8	16.8	16.8	14.6	17.9	17.2	22.3
pyridoxal-dependent decarboxylase domain-containing protein 1 isoform X1 [Mus musculus]	1.04178	0.277281	150.1	148.8	143.3	157.9	155.4	156.4	155.8	137.5	137.2	138.3
pre-mRNA-processing-splicing factor 8 [Mus musculus]	0.833758	0.277357	2335.5	2297.6	2250.1	1287.6	1047.9	1679.9	2566.5	2216.1	2369.9	2224.4
bromodomain adjacent to zinc finger domain protein 1A [Mus musculus]	0.886168	0.277488	66.9	51.3	59.3	44.4	35	58.6	56.6	60.6	59.3	54.8
MYG1 exonuclease precursor [Mus musculus]	1.10459	0.277524	121	130.6	101.2	126.8	85.4	114.2	96.1	103	102.3	95.9
probable ATP-dependent RNA helicase DDX31 [Mus musculus]	0.875369	0.278301	72.2	78.7	65.1	64.6	45.3	92.3	68.6	57.7	77.4	76.3
splicing factor, arginine/serine-rich 19 isoform X1 [Mus musculus]	0.899543	0.278586	55.5	51.4	52.2	51.9	64.8	73.5	63.3	44.6	62.5	62.7
3-mercaptopyruvate sulfurtransferase isoform X1 [Mus musculus]	1.11569	0.278633	873.9	939.3	781.3	984.8	641.7	927.4	699.5	682.5	744.3	729.6
cytochrome b-245 light chain isoform 1 [Mus musculus]	1.09901	0.278673	201.5	230.4	206.7	277.3	216.3	247.8	189	188.5	208.7	196.2
cdc42 effector protein 5 isoform X1 [Mus musculus]	1.35367	0.27875	13.4	20.6	13.7	32.1	40	19	18.8	15.1	14.7	20.9
SUZ domain-containing protein 1 isoform X1 [Mus musculus]	1.2923	0.278859	271.8	288.1	267.1	413.6	631.3	371.9	284.2	248.5	280.3	263.6
serine/threonine-protein kinase TAO3 isoform X1 [Mus musculus]	0.953866	0.278942	1464.9	1426.2	1438.6	1558.4	1216.2	1544.6	1482.5	1445.5	1456.8	1518.5
transcriptional enhancer factor TEF-5 isoform 1 [Mus musculus]	0.858124	0.279015	117.6	113	127.6	73	93.8	77.6	139.8	135.9	128.6	129.9
proteasome subunit alpha type-1 [Mus musculus]	1.22307	0.279271	6183.1	6317.1	5934	8065.9	12354.4	7054.1	5944.2	6256.8	6123.1	6389.8
PIH1 domain-containing protein 1 isoform X1 [Mus musculus]	0.887397	0.279414	48.7	47.2	43.8	34	31.2	36.5	46.9	46	48	53.5
splicing factor 3B subunit 4 [Mus musculus]	0.9342	0.279445	177.4	152.7	194.7	183.8	197.2	186.8	219.9	193.3	196.1	173.5
peptidyl-prolyl cis-trans isomerase C precursor [Mus musculus]	1.18047	0.279551	115.2	118.4	99.7	57	104.2	64.4	90.4	96.2	69.9	98
choline transporter-like protein 1 isoform C [Mus musculus]	1.1863	0.279748	541.9	532.6	479.6	705	916.5	652.7	484.5	483	502	554.7
serine/threonine-protein phosphatase 2A 55 kDa regulatory subunit B beta isoform [Mus musculus]	0.875475	0.280036	48.5	48.8	42.8	59.8	30.7	61.4	56.2	42.7	50.6	52.5
tetraspanin-7 [Mus musculus]	1.12283	0.280632	742.8	784.3	779.2	1020.2	1161	802.3	719.6	827.5	838.4	808.8
twinfilin-1 isoform X1 [Mus musculus]	0.928077	0.281197	2389.5	2376.7	2217.9	2101.4	1610.5	2272.7	2334.9	2276.5	2287.3	2353.5
ribulose-phosphate 3-epimerase isoform 1 [Mus musculus]	1.1109	0.281312	57.7	70.7	65.5	90.3	60.4	60.4	60.6	60	67.5	61.7
cdc42-interacting protein 4 isoform 1 [Mus musculus]	1.03991	0.281857	751	745.2	756.5	835.5	702.8	777.2	700.3	711.6	727.4	729
TNF receptor-associated factor 4 [Mus musculus]	0.904306	0.281978	14.3	15	15.6	18.2	12.5	17.9	18.1	12.8	16.5	18.3
long-chain-fatty-acid--CoA ligase 5 isoform X1 [Mus musculus]	1.08752	0.282024	14828.9	15932.9	15259.2	11651.5	12005.3	11364.6	12640.4	13453.6	12856.8	13754.7
jupiter microtubule associated homolog 2 [Mus musculus]	1.18725	0.282163	404.2	448.5	432.7	641.3	773.1	520.8	451.2	415.9	441.3	444.8
spermatid perinuclear RNA-binding protein isoform X1 [Mus musculus]	0.935771	0.282249	118.4	118.7	112.4	126.4	102.5	138	124.7	104.8	131	119.6
signal peptide peptidase-like 2A isoform X1 [Mus musculus]	1.12409	0.282404	846.9	843.5	847	1037.8	1313.6	883.6	822.6	834.3	885	923.6
ATP-dependent RNA helicase DDX54 [Mus musculus]	0.893769	0.282539	19.6	20.2	17.7	12.3	17.7	16.4	22.8	21.4	18	19.3
plakophilin-2 [Mus musculus]	0.901742	0.282653	1319.5	1296.3	1373.7	961.7	841.5	1323	1343.6	1221.9	1280.9	1254.5
bifunctional glutamate/proline--tRNA ligase isoform 2 [Mus musculus]	0.927377	0.282663	9159.4	9185	8707.5	7862.9	6215.2	8728.7	9037.8	8898.8	8904.6	8781
YTH domain-containing protein 1 isoform X1 [Mus musculus]	0.786441	0.282872	29.9	29	18.6	28.2	10.3	42.1	32.5	20.4	30.5	22
cytochrome P450 2C55 precursor [Mus musculus]	0.871386	0.283016	912.7	839.9	989	734.9	869.8	636.1	1034	1177.5	931.3	1208.9
cardiolipin synthase (CMP-forming) isoform 1 [Mus musculus]	1.1831	0.283141	13.2	14.1	12.7	18.3	8.9	14.9	9.3	9.6	11.8	11.2
tyrosine-protein kinase transmembrane receptor ROR2 precursor [Mus musculus]	0.865478	0.283371	23.1	20.9	23.6	25.5	13.7	17.8	29.1	26.2	27.7	22.6
semaphorin-4G isoform X1 [Mus musculus]	0.938261	0.283887	105.8	103.9	107.4	123.6	91.2	105.6	105.9	116.2	117.8	121.4
CDGSH iron-sulfur domain-containing protein 2 [Mus musculus]	1.18374	0.283895	1471.1	1439.5	1454.1	1837.5	2666.5	1662.3	1380.6	1465.9	1473.8	1509.5
dolichyl-diphosphooligosaccharide--protein glycosyltransferase subunit STT3A [Mus musculus]	0.857801	0.283906	2216.6	2032	3283.8	2047.5	2617.6	1818.8	3059.6	3208.8	2932	3200.3
ubiquitin-conjugating enzyme E2 D2 [Mus musculus]	1.06831	0.284185	250.5	309.3	246.9	247.6	262.6	220.9	253.9	271.6	234.6	251.7
thioredoxin reductase 2, mitochondrial isoform 1 precursor [Mus musculus]	0.850952	0.284303	120.2	135.8	211.1	274.5	214.7	246.9	204	220.1	233.4	219.4
acetyl-coenzyme A synthetase 2-like, mitochondrial precursor [Mus musculus]	0.886691	0.284313	1019.3	989.7	1058.6	661.2	812.3	761.9	1105.7	1146.3	1035.5	1072
protein phosphatase 1 regulatory subunit 14D isoform b [Mus musculus]	1.21966	0.284585	157	184.4	180.4	229.5	340.3	217.6	173.5	158.3	164.7	180.9
chloride channel CLIC-like protein 1 isoform X1 [Mus musculus]	1.05398	0.284697	338.3	353	326.8	355.9	412.7	342.7	339.6	351.7	316.5	344.7
FAS-associated factor 2 [Mus musculus]	0.902408	0.28479	1134.3	1191.5	1175.8	1218.7	780.6	1452.5	1120.5	1097.8	1262.8	1162.2
heterogeneous nuclear ribonucleoprotein F isoform X1 [Mus musculus]	0.867096	0.284799	1250.6	1369.5	1178.4	727.2	715.2	1103.8	1286.1	1218.8	1234	1201.5
alpha-parvin [Mus musculus]	0.900268	0.284951	313.4	331.5	380.9	253.1	302.6	264.6	394	370.8	357.3	370
keratin, type I cytoskeletal 19 isoform 1 [Mus musculus]	0.830746	0.285079	40274.1	44701.2	33041.8	26017.8	13660.9	39806.8	41077.2	34317.4	37531.6	37091.4
tRNA (guanine(26)-N(2))-dimethyltransferase isoform 1 [Mus musculus]	2.0456	0.285178	69	81.8	70.5	552.9	293.4	115.4	88.6	88.6	130.9	98.4
V-type proton ATPase subunit B, brain isoform [Mus musculus]	0.954942	0.285271	2762.6	2739.2	2901.3	2899.9	2311.7	2959.1	2803.9	2799.1	2824.3	2870.7
FAS-associated death domain protein [Mus musculus]	1.10313	0.285354	155.9	130.6	158	141.4	193.9	115.5	139.2	151.4	148.5	152.3
vitamin K epoxide reductase complex subunit 1-like protein 1 isoform 1 [Mus musculus]	1.31955	0.285557	119.2	136.4	120.3	309.3	170	137	112.9	120.6	134.4	143.2
putative sodium-coupled neutral amino acid transporter 10 isoform X1 [Mus musculus]	1.14183	0.285755	455.8	413.8	464.8	580.2	718	512.2	423.3	445.3	458.9	465.9
methionine--tRNA ligase, cytoplasmic isoform 2 [Mus musculus]	0.928838	0.28633	2907.9	3044.4	2903.6	2594.8	2044.3	2925.6	2964.7	2892.7	2921.9	2824
lipoma-preferred partner homolog isoform X1 [Mus musculus]	0.958991	0.286354	627.2	634	612.9	625.2	550.1	699	625.4	602.8	613	639.6
putative transmembrane protein INAFM2 [Mus musculus]	1.37292	0.286375	17.7	19.2	17	22.4	47.4	23	17.5	15.6	16.8	17.2
GDP-mannose 4,6 dehydratase [Mus musculus]	1.11496	0.286657	5743.7	5677.6	5232.6	4025.6	4282.7	3418.7	4698.9	5037.1	4532.2	4701.6
inverted formin-2 isoform 1 [Mus musculus]	1.0417	0.286705	462.1	461.4	434.2	462.2	438.6	470.7	401.9	396.9	451.1	447.5
ras-related protein Rap-1b [Mus musculus]	1.07818	0.287126	1430.5	1543.9	1347	1596.2	1175	1509.9	1221	1302.9	1261.1	1283.4
serine/threonine-protein kinase WNK1 isoform X1 [Mus musculus]	0.964183	0.287249	370.6	360.5	381.1	400.1	423.2	402.5	410.6	379.8	413.3	401.2
adenylate kinase 2, mitochondrial isoform a [Mus musculus]	1.06624	0.287464	7500	7852.2	7717.1	9552.6	8014.3	8316.9	6854.2	7876.5	7318.1	7746
la-related protein 1 [Mus musculus]	0.953222	0.287684	1356.4	1368	1306.7	1146.5	1178.2	1215.2	1347.4	1370.9	1372.7	1361.5
TBC1 domain family member 24 isoform a [Mus musculus]	0.87756	0.287768	114.4	105.6	146.7	96.5	136.7	92	153	147.6	146.5	144.5
beta-2-syntrophin isoform 2 [Mus musculus]	0.822533	0.287951	55.7	53.4	36.7	21.6	26.8	43.1	53.7	43.5	53.7	42.1
sulfhydryl oxidase 2 isoform 1 precursor [Mus musculus]	0.905805	0.288002	436.4	405.4	462.8	342	413.2	333.4	512.8	497.6	459.2	471
magnesium-dependent phosphatase 1 [Mus musculus]	1.09467	0.288007	78.5	82.3	77.5	95.2	63.1	78.8	77.2	64.3	65.3	76.7
cytochrome c oxidase subunit 5A, mitochondrial isoform X1 [Mus musculus]	1.19568	0.288136	1385.1	2453.1	1518.3	2780.6	2446.1	2136.7	1628.6	1417.6	1759.4	1908.9
U3 small nucleolar ribonucleoprotein protein IMP4 [Mus musculus]	0.856925	0.288218	12.4	10.2	11.6	10	12.1	9.2	18.4	10.8	14.2	13.1
deoxyribose-phosphate aldolase [Mus musculus]	0.901887	0.288568	336.4	329.9	434.9	280.9	324	307.5	421.6	413.8	362.4	386.4
arginine and glutamate-rich protein 1 [Mus musculus]	1.1913	0.288641	863	904.1	758.8	1073.6	1518.1	1068.5	754.3	783.2	838.8	851
ATP synthase-coupling factor 6, mitochondrial isoform X1 [Mus musculus]	1.23436	0.288727	2917	3667.9	2748.5	4729.9	5939.2	4387.5	2761.2	2759.8	3141.4	3154.9
UPF0690 protein C1orf52 homolog isoform 1 [Mus musculus]	1.44109	0.289123	39.8	38.8	31.6	39.2	103.8	45.5	30.4	30.6	34.5	34.7
zinc finger protein 800 isoform X1 [Mus musculus]	0.871461	0.28926	237.9	238.6	211.7	255.6	127.4	301.8	220.1	227.1	261.1	219.1
protoporphyrinogen oxidase isoform X1 [Mus musculus]	1.11853	0.28934	177.7	211	146.6	176.5	120.5	151.1	143.4	144.3	148.7	156.6
HIV Tat-specific factor 1 homolog [Mus musculus]	1.1045	0.289427	744.7	768.8	856.8	1066.7	1100.5	848.6	795.8	784	849	830.8
AMP deaminase 2 isoform a [Mus musculus]	0.91962	0.289537	233.8	256.3	257.1	202.1	192.5	207.7	275.3	262	251.2	245.4
torsin-1B precursor [Mus musculus]	0.859564	0.289653	26.9	23.2	26.8	16.6	13	22.2	23.4	29.6	24.3	24.4
golgin subfamily A member 1 isoform X2 [Mus musculus]	1.04036	0.289709	273.3	288.7	262.1	287.9	246.5	273.8	265.6	249.5	250.8	266.1
plakophilin-4 isoform X1 [Mus musculus]	0.856256	0.289792	41.8	44.5	36.8	37.4	18.8	52.3	42	35.3	40.1	39.7
transcription activator BRG1 isoform X5 [Mus musculus]	0.886681	0.289806	584.1	628.1	546.6	446.1	312.3	562.8	572.6	551.1	565.4	587
trans-Golgi network integral membrane protein 1 precursor [Mus musculus]	1.27876	0.290181	1246.9	1264.2	1342.3	1946.6	2944	1688.5	1232.6	1348.7	1211	1357.1
cytosol aminopeptidase [Mus musculus]	1.04107	0.29041	3169.7	3210.1	3037.2	3415.7	2840.8	3197.2	2879.2	3043.7	2964.8	2970.3
39S ribosomal protein L54, mitochondrial precursor [Mus musculus]	1.24257	0.290629	299.6	372.6	321.7	480.7	684	442.3	305.9	324.8	323.2	341
eukaryotic translation initiation factor 3 subunit A [Mus musculus]	0.9105	0.290674	5931.5	6158.6	6284.4	6955.4	4314.8	7556.7	6269.3	6053.7	6496.3	6182.7
acyl-coenzyme A thioesterase 2, mitochondrial precursor [Mus musculus]	1.10463	0.290679	147.1	160.8	141.4	129.6	108.4	153.8	115.7	119.4	115.2	118.1
interferon induced protein with tetratricopeptide repeats 1B like 2 [Mus musculus]	1.13511	0.290867	171.4	162.9	149.1	104	120	95.4	126.5	136.3	128.1	136.9
membrane-associated guanylate kinase, WW and PDZ domain-containing protein 1 isoform X1 [Mus musculus]	1.10663	0.292205	341.3	314	323.9	345.8	448.6	392.6	297.6	293.5	311	308
activating signal cointegrator 1 isoform X1 [Mus musculus]	0.909153	0.292211	201	197.1	188.3	212.6	135.7	240.1	182.5	207.8	192.4	205.3
endophilin-B2 isoform 4 [Mus musculus]	1.07716	0.292608	70	72.5	80.9	92.9	70.4	67.1	72.4	76.2	66.1	77.2
protein prenyltransferase alpha subunit repeat-containing protein 1 [Mus musculus]	1.09263	0.293155	30.6	26.9	28	27	31.4	19.5	30.3	28.2	29.1	24.6
ATPase WRNIP1 [Mus musculus]	0.819347	0.293379	32	35.3	23.3	23.1	14.2	44.2	29.7	25.7	30.2	26.3
DAZ-associated protein 1 isoform d [Mus musculus]	1.25648	0.293575	607.8	820.8	412.8	882.2	610.1	871.1	398.8	409.5	480.9	492.9
CAAX prenyl protease 1 homolog isoform X1 [Mus musculus]	1.05373	0.293723	2172.5	2081.5	2339.5	2349.4	2179.2	1783.3	2126.2	2273.4	2138.8	2233.3
hepatocyte nuclear factor 3-beta isoform a [Mus musculus]	0.899647	0.294204	411.8	382.1	334.4	311.1	318.6	347.3	428.3	380.6	480.5	317.4
39S ribosomal protein L18, mitochondrial isoform X1 [Mus musculus]	0.914156	0.294211	133.6	124.7	130.1	110.8	83.3	123	136.3	134.5	123.5	119.9
breast cancer metastasis-suppressor 1 homolog isoform 1 [Mus musculus]	0.885754	0.294266	54.8	43.2	66.8	54.8	37.8	50.3	66.3	59.7	62.4	51.9
centrin-2 [Mus musculus]	1.16558	0.29488	216.5	286.4	210.7	272.6	392.1	280	234.9	205.1	225.1	237.4
leucine-rich repeat-containing protein 75A isoform 1 [Mus musculus]	1.2894	0.29494	35	40.2	20.9	33.8	10	23.6	19.1	19.4	24.2	22.2
calcineurin subunit B type 1 [Mus musculus]	1.07952	0.294992	420.4	432.5	418.1	401.5	488.6	307.5	434	418.9	401.3	440.2
annexin A8 isoform 1 [Mus musculus]	1.14314	0.295021	738.5	685.8	699.9	452.8	569.6	369.9	616.4	603.4	546.6	616.3
GPALPP motifs-containing protein 1 [Mus musculus]	1.2579	0.295216	63.1	69.5	67.2	82.5	139.6	89.3	65.7	51.6	64.1	64.7
NADH dehydrogenase [ubiquinone] 1 alpha subcomplex subunit 7 [Mus musculus]	1.13126	0.295245	1495.5	1583.3	1501.3	2104.4	2301.1	1874.1	1440.6	1484.3	1517.7	1626.3
E3 ubiquitin-protein ligase RLIM isoform X1 [Mus musculus]	1.21337	0.295439	8.7	10.9	6	8.9	12.7	11.1	8.6	7.1	5.6	6.5
microspherule protein 1 isoform X1 [Mus musculus]	0.851547	0.295591	30.7	52.1	31.1	39.8	22.4	48.3	36.3	38.5	39.4	44.3
eukaryotic translation initiation factor 3 subunit G [Mus musculus]	0.969994	0.295758	2969	2931.9	3172.5	2905.7	3027	2840.2	3246.2	3094.1	3141	3148.8
ubiquitin-conjugating enzyme E2 L3-like [Mus musculus]	1.18925	0.296213	4262.6	4196.8	4011.4	5156	7801.2	4881.2	4012.9	4113.2	4114.7	4259.6
N-lysine methyltransferase KMT5A isoform X1 [Mus musculus]	0.892744	0.296283	27.9	23.1	16.1	22	24.1	24.2	22.2	24.5	24.8	31.1
membrane-bound transcription factor site-2 protease [Mus musculus]	1.53166	0.296684	69.9	70.3	25.5	22.7	12.4	28.5	26.8	21.9	29.2	24.7
unconventional myosin-XVIIIa isoform X11 [Mus musculus]	0.875326	0.296944	5579.4	5981.5	5274.2	4666.1	2945.6	6835.1	5594.7	4984.1	5323.2	5191.7
ARF GTPase-activating protein GIT1 isoform 1 [Mus musculus]	0.904339	0.297002	98.6	98	86.3	92	62.8	115	84.2	93.3	97.8	93.7
endophilin-A1 [Mus musculus]	1.18689	0.29702	30.9	37.9	30.4	52.4	31.3	39.6	32.1	23.6	34.3	24.5
Golgi-associated PDZ and coiled-coil motif-containing protein isoform a [Mus musculus]	0.90423	0.297456	174.1	169.2	223.1	171.3	241.4	174.6	233.8	218.6	229.4	226.4
selenoprotein F precursor [Mus musculus]	1.09892	0.297494	362.5	395.9	345.6	384.9	513	388.1	350.4	330.7	350.1	402.4
arf-GAP with dual PH domain-containing protein 1 [Mus musculus]	1.20156	0.297509	32.4	26.9	23.3	16.6	24.2	11.8	28.7	19.9	21.1	21.2
mitogen-activated protein kinase kinase kinase 13 isoform X1 [Mus musculus]	0.855305	0.297619	26.7	29.6	36	27.7	13	27.5	36.3	31.7	30.1	29.9
calcyclin-binding protein [Mus musculus]	1.03685	0.29768	2118.8	2089.7	2018.7	2383.9	2227.2	2140.6	2011.8	2121.8	2039.3	2139.6
WD repeat-containing protein 13 isoform X1 [Mus musculus]	0.868117	0.29792	43	44.1	43.4	31.1	26	30.7	47.9	43.4	42.9	51.2
UMP-CMP kinase [Mus musculus]	1.10634	0.297936	4945	5596.3	4380.6	5702.4	3855.4	5346.1	4169.5	4094.5	4301.3	4215.4
40S ribosomal protein S30 [Mus musculus]	1.17642	0.298472	381.6	392.7	320.1	439	631.8	461.9	343.2	346.2	362.6	326.6
vinculin isoform X1 [Mus musculus]	1.07636	0.298873	13184.7	12927	12179.3	13876.3	17239.2	13028.7	12731.1	13022.2	12648.4	13052.4
serine/threonine-protein kinase Nek3 isoform 2 [Mus musculus]	0.897564	0.299118	36.3	37.3	32.2	32.6	23.7	33.4	44.5	36.2	30.7	35.8
microtubule-associated tumor suppressor 1 homolog isoform X1 [Mus musculus]	1.09922	0.299218	82.7	94	67.6	76.9	89.8	77.7	90.5	61.1	72.3	72.3
diphosphomevalonate decarboxylase [Mus musculus]	1.09863	0.29949	796.3	770.9	816.7	585.4	762.2	507.5	754.9	726.5	697.3	710.3
clathrin light chain B isoform b [Mus musculus]	1.21702	0.29961	3615.2	3821.6	3196.1	4654.7	7002.4	4541.9	3533.2	3187.7	3556.5	3495.9
synaptosomal-associated protein 29 [Mus musculus]	1.19961	0.299615	120.4	140.4	121.4	180.4	227.7	175.9	124.5	107.1	117.3	134
testin [Mus musculus]	0.926941	0.299633	1702.2	1659.6	1730.9	1508.7	1152	1587.1	1735.5	1636.6	1718.7	1686.6
D-aminoacyl-tRNA deacylase 2 isoform 2 [Mus musculus]	1.14113	0.299637	318	335.2	258.3	340.8	475.6	347.4	269	281.8	289.8	326.2
U5 small nuclear ribonucleoprotein 200 kDa helicase [Mus musculus]	0.868277	0.299745	2667	2684.7	2725	1619	1661.8	1951.2	2973.2	2706.7	2716.2	2733.2
sodium-coupled neutral amino acid transporter 1 isoform X1 [Mus musculus]	0.89133	0.300338	72.5	80.6	108	80.7	104.4	76.7	111.2	113.4	93.6	105.7
SWI/SNF-related matrix-associated actin-dependent regulator of chromatin subfamily A containing DEAD/H box 1 isoform X1 [Mus musculus]	0.840061	0.300458	27.8	27.4	24.3	19.9	10.9	28.7	22.1	28.7	20.3	31.5
GDP-L-fucose synthase [Mus musculus]	1.06153	0.300825	361.7	355.6	381.9	375	313	280.2	349.3	354	342.7	357.4
zinc finger MYM-type protein 2 isoform X1 [Mus musculus]	0.881041	0.301295	87	78.5	92.5	105.6	63	126.4	90	86.5	96.1	85.2
selenide, water dikinase 1 isoform a [Mus musculus]	1.03907	0.301382	245	257.9	220.5	245.3	257.4	244.9	229.9	238.8	220.3	246.1
WD repeat-containing protein 5 isoform X1 [Mus musculus]	1.07385	0.301479	419	458.3	432.8	528.7	567.8	469.3	447.7	421	440.1	463
NADH dehydrogenase [ubiquinone] 1 alpha subcomplex subunit 10, mitochondrial precursor [Mus musculus]	0.897699	0.301665	2921	2737.7	3145	2287.8	1986.9	2259.3	3002	3220.7	3006.3	3080.5
protein lin-7 homolog C [Mus musculus]	1.14207	0.301785	489.6	510.2	437.1	555.2	721.8	622.7	434.9	423.9	444	450.8
enolase 1B, retrotransposed [Mus musculus]	0.954092	0.301895	40809.9	42214.8	41557.6	40982.6	33974	39525.4	40879.9	44225.9	41024.8	43484.1
general transcription factor IIH subunit 3 [Mus musculus]	1.15884	0.301951	41.1	41.6	40.1	29.3	28.1	18.6	37.3	30.8	33.2	35.6
A-kinase anchor protein 7 isoform X3 [Mus musculus]	1.24555	0.302323	419.5	435	422.6	540.6	914.3	534.6	408.3	426.9	414.2	409.4
protein SEC13 homolog [Mus musculus]	0.875616	0.30249	1006.6	763.1	1050.7	639.6	838.4	679.4	1160.7	1026	1040.8	1002.1
endonuclease domain-containing 1 protein precursor [Mus musculus]	1.05578	0.302617	1241.2	1326.2	1155.2	1435.3	1237.2	1336.5	1119.9	1144.6	1205.2	1251
NIPA-like protein 3 isoform 2 [Mus musculus]	1.08113	0.302658	47.4	45.1	42.7	51.5	54.5	38.4	40.8	45.5	53	45.4
magnesium transporter MRS2 homolog, mitochondrial precursor [Mus musculus]	0.893002	0.302776	106.7	111	151.4	109.4	114.9	93.6	143.6	142.7	146.1	138.5
nuclear pore complex protein Nup54 isoform 1 [Mus musculus]	0.939035	0.302785	766.5	716.9	756.8	817	582.5	758.7	730.5	780.5	830	776.3
ran-specific GTPase-activating protein [Mus musculus]	1.1585	0.302842	1655.2	1614.4	1490.4	2090	2646.8	2000.4	1533.8	1450.6	1731.6	1481.1
tubulointerstitial nephritis antigen-like precursor [Mus musculus]	0.825749	0.303016	408.1	402.9	277.7	236.6	151.8	374.5	427.2	302.4	400.9	283.8
CAP-Gly domain-containing linker protein 1 isoform X7 [Mus musculus]	1.08811	0.303114	861.2	902.7	823.3	1017.5	1188.1	962.9	857.7	826.2	911.9	846
paxillin isoform X1 [Mus musculus]	0.87309	0.303174	167.3	173.2	295.9	195.6	236.4	189.2	280.7	250.4	247.5	255.9
pescadillo homolog [Mus musculus]	0.843977	0.303223	18.5	24.1	28	20.2	13.6	19.1	29.1	27.7	18.2	29.6
heterogeneous nuclear ribonucleoprotein D-like isoform X1 [Mus musculus]	0.88087	0.303356	149.8	157.3	149.5	171.5	186	256.3	174	145.5	177.9	170.5
dynein heavy chain 9, axonemal [Mus musculus]	1.11485	0.303478	141.9	150.2	139.1	186.4	213.3	168.2	154.1	136.2	140.3	146.5
tumor necrosis factor receptor type 1-associated DEATH domain protein [Mus musculus]	0.918853	0.303576	188.2	200.4	228.7	170	151.4	182.5	216.8	223.2	195	204.1
CST complex subunit STN1 isoform X1 [Mus musculus]	0.913996	0.303792	183.8	185.1	161.7	169.8	129.6	145.6	183.8	195.8	179.1	203.8
cyclin-H isoform a [Mus musculus]	0.897818	0.30385	57	65.6	50.5	39.8	46.3	47.7	59.8	59	55.9	66.3
proteasome assembly chaperone 1 [Mus musculus]	0.835342	0.304119	103.9	87.6	212.2	222.1	178.3	164.7	206.4	185.2	210.9	195.4
elongation factor 1-delta isoform X4 [Mus musculus]	1.40313	0.304161	16.1	18.9	9.5	34.7	19.3	22.7	5.9	8.8	18.5	14.3
signal peptidase complex subunit 3 [Mus musculus]	0.881315	0.304366	731.6	686.6	815.8	499	539.5	533.6	785.3	832.7	748.7	812.9
STARD3 N-terminal-like protein isoform X1 [Mus musculus]	0.921552	0.304531	182.5	171.1	181.7	199.3	148.8	153.3	183.7	204.7	215.9	201
FK506-binding protein 15 isoform X1 [Mus musculus]	0.953787	0.304533	1023.2	1009.3	1050.4	946.3	812.7	1014	1030.3	1009	1020.5	1002.7
cysteine sulfinic acid decarboxylase isoform X1 [Mus musculus]	1.05718	0.304545	79.7	96.3	86.5	79	74.5	75.6	81.8	80.6	74.3	81.2
cingulin isoform X1 [Mus musculus]	1.13928	0.304683	6254.9	6633.2	5784.2	7461.5	9626.6	7909	5961.1	5469.2	6077.9	5971.3
protein PRRC1 isoform X1 [Mus musculus]	0.927425	0.304825	559.2	579.6	566	718.6	488.9	657.1	570.6	605.5	669.5	637.5
helicase SRCAP [Mus musculus]	1.11694	0.304901	47.5	53.7	54.8	79.5	60.6	55.4	48.7	50.9	56.1	54
vacuolar fusion protein CCZ1 homolog [Mus musculus]	1.13235	0.305043	84.6	85	84.3	61.8	92.4	44.6	76.9	76.4	78.6	83.9
elongation factor Ts, mitochondrial precursor [Mus musculus]	0.909731	0.305134	850.6	812.2	1072.5	813.9	883.1	725.9	1001.9	1063.3	1001.3	1079.7
AP-1 complex-associated regulatory protein isoform X1 [Mus musculus]	1.12187	0.305194	83.4	79.9	93	101.8	125.2	101	85.2	69.5	91	84.1
negative elongation factor B isoform 1 [Mus musculus]	0.935137	0.305632	254.3	268.1	236.7	221.6	194.3	225.3	268.1	259.4	244.6	259.1
rab GTPase-activating protein 1 isoform a [Mus musculus]	0.938837	0.305806	615.8	593.8	633.2	524.5	477	543.9	629.8	601.6	638.2	616.1
catenin delta-1 isoform X4 [Mus musculus]	0.848218	0.30584	203	203.2	194.9	246.6	106.8	306.1	192.2	194.9	228.2	203.9
serine/threonine-protein kinase 38 isoform X1 [Mus musculus]	0.879153	0.306117	160	149.3	230.7	170.2	144.6	139.1	215	212.5	188.1	217.6
galactokinase [Mus musculus]	0.893626	0.306543	726.8	729.3	744.5	518.5	491.7	557.5	778.6	762.3	776.4	718.2
epidermal growth factor receptor substrate 15-like 1 isoform X1 [Mus musculus]	0.944126	0.306597	851.1	812	786.7	690.2	634.9	773.6	817.4	790.3	816.5	800.5
60S ribosomal protein L8 [Mus musculus]	0.878646	0.306648	5251.9	5538.7	5226.8	6106.4	3151.6	7316	5262.4	5296.8	5625.8	5265.3
vesicle transport protein SFT2B [Mus musculus]	1.08589	0.306681	321.3	312	310.5	394.6	422.8	343.8	294.5	310.2	345.5	327.9
proline-, glutamic acid- and leucine-rich protein 1 [Mus musculus]	0.832874	0.306863	103.4	136.7	95.6	101.2	47	157.8	101.6	109.4	107	105.2
methylcrotonoyl-CoA carboxylase beta chain, mitochondrial [Mus musculus]	0.932805	0.306886	668.6	651.6	720	585.3	575.7	560	702.3	730.6	698.6	740.3
vacuolar protein sorting-associated protein 45 [Mus musculus]	1.09768	0.307113	97	93.7	89.6	77.4	82.8	55.6	87.1	83.7	85.5	89.4
RNA-binding protein 6 isoform a [Mus musculus]	0.864019	0.307164	75.2	61.3	61.6	87.1	43.3	98.6	75.8	63.9	72.2	69.7
transmembrane protease serine 2 isoform X1 [Mus musculus]	1.03658	0.3073	466	438.8	420.4	481.8	494	443.2	422.6	457.4	442.1	454.5
cullin-4B [Mus musculus]	0.956699	0.307652	648	618.5	621.9	637.3	543.2	581.4	659.2	688.8	643.4	635
spermatogenesis-defective protein 39 homolog isoform X1 [Mus musculus]	0.902365	0.307689	113.8	103.2	101.3	90.3	68.3	99.9	104.8	96.1	100.8	126.9
steroid receptor RNA activator 1 isoform a [Mus musculus]	1.14317	0.307795	166	187.5	167	238.3	279.2	214.3	166.8	170.1	171.2	185.6
transcription elongation factor A protein 1 isoform 1 [Mus musculus]	1.39513	0.307833	23	23.3	16.7	28.2	57.8	28.5	17.9	17.1	15.6	27.7
cytochrome c oxidase subunit 7A-related protein, mitochondrial isoform 1 [Mus musculus]	1.25477	0.308007	10.9	14.3	12.2	23.3	11.7	7.3	10	16.1	11.7	12.6
pleckstrin homology-like domain family A member 3 [Mus musculus]	0.835461	0.308033	28.2	17.6	29.6	26	16.4	16.9	36.3	26.1	30.2	31.5
2-oxoglutarate and iron-dependent oxygenase domain-containing protein 3 [Mus musculus]	1.13135	0.308332	39.8	39.5	31	54.4	44.6	44.5	36.3	32.8	39.5	31.9
proteasome subunit beta type-2 [Mus musculus]	1.28551	0.308339	135.9	127.7	126.4	206	318	163.4	131.6	140.8	140.5	134.7
dolichyl-diphosphooligosaccharide--protein glycosyltransferase subunit STT3B [Mus musculus]	0.926325	0.308764	2379.2	2381.3	2773.6	2182.2	1961.6	2146.7	2491.3	2732.4	2517	2719.3
elongation of very long chain fatty acids protein 5 isoform X1 [Mus musculus]	0.821044	0.308779	246.1	209.9	263.7	104	190.7	132.2	280.1	300	256.2	267
jupiter microtubule associated homolog 1 [Mus musculus]	1.20921	0.308934	440.4	489.4	432.2	662	872.3	614.6	477.7	382	460.7	460.2
cytochrome c oxidase subunit 7C, mitochondrial precursor [Mus musculus]	0.958294	0.309154	2763.8	2446.3	2852.4	2722.4	2702.7	2508.1	2894.9	3001.9	2783.2	2886.5
ATP-dependent RNA helicase DDX19A [Mus musculus]	0.917896	0.309181	551	576.7	553.4	599.7	401.2	688.6	538.2	561.6	582.6	550.9
putative methyltransferase NSUN4 isoform a [Mus musculus]	1.13105	0.309212	161.2	178.5	141.2	107.9	110.3	104	128.2	131.9	119.6	134.4
transmembrane protein 164 isoform a [Mus musculus]	0.840426	0.309424	64.4	47.9	77.7	39.2	55.2	44.5	69.2	90.1	62.2	72.4
protein AATF [Mus musculus]	0.923432	0.309436	57.7	54	48.7	59.3	60.1	67	57.1	50.4	71.1	57.4
all-trans retinoic acid-induced differentiation factor isoform 1 precursor [Mus musculus]	1.09519	0.309804	80.9	72	64.5	100.7	84.6	79.7	69.3	70.6	76.8	71.3
F-box/LRR-repeat protein 18 [Mus musculus]	0.824609	0.310498	40.9	42.6	50.4	16.4	34	28.6	54.2	47.2	43.2	50.3
ATP-binding cassette sub-family D member 1 [Mus musculus]	1.12906	0.310707	53.2	49.1	58	36.2	43.2	31.1	46.8	50.9	40.7	42.8
small ubiquitin-related modifier 3 isoform 4 [Mus musculus]	1.16606	0.310718	16.7	19.8	16	19.1	25.3	21.5	18.8	12.3	11.7	18.8
integrin alpha-3 isoform X2 [Mus musculus]	1.09637	0.310882	1679.5	1667.1	1686.1	1842.9	2452.5	1706.7	1650.9	1708.6	1671.3	1770.7
AP-5 complex subunit zeta-1 [Mus musculus]	0.753076	0.311034	6.3	4	26.9	21.5	27	21.3	27.9	19.7	22	22.9
lipopolysaccharide-responsive and beige-like anchor protein isoform X4 [Mus musculus]	0.93818	0.311082	1201.1	1172.8	1189.7	1113.5	851.5	1129.5	1192.3	1196.4	1222	1152.7
aldo-keto reductase family 1 member A1 [Mus musculus]	1.06513	0.311211	3385.2	3425.2	3335.8	2771.2	2801.8	2557.9	3059.2	3116	2986	3038.9
mitochondrial import receptor subunit TOM6 homolog [Mus musculus]	0.827003	0.311256	50.9	47.2	43.7	83.8	33.5	80.9	63.6	54.4	50	64.4
tyrosine-protein phosphatase non-receptor type 11 isoform a [Mus musculus]	0.841685	0.311572	19.8	12.4	30.3	23.5	29.9	21.1	26.3	30.2	25.6	34.5
forkhead box protein K1 [Mus musculus]	0.930178	0.311808	304.3	346.1	293.2	347.8	243.3	363.3	319.7	316.8	314.5	335.6
V-type proton ATPase subunit G 1 [Mus musculus]	1.2291	0.311852	427.3	450.4	424.2	655.7	904	588	411.8	418.2	445.2	465
mitogen-activated protein kinase 3 [Mus musculus]	1.06203	0.311909	1205.8	1257	1074.1	1059.4	949.6	1122.9	1039.3	1029.6	1057.3	972.9
G1/S-specific cyclin-D1 isoform 1 [Mus musculus]	1.08023	0.311995	17.8	17.7	19.1	17.2	21.1	19.3	13.5	18.1	16.2	18.9
polycomb protein EED [Mus musculus]	1.13665	0.312058	41	36.9	44.2	23.6	37.3	25.2	37.6	32.9	34.5	30.8
growth arrest and DNA damage-inducible proteins-interacting protein 1 [Mus musculus]	1.18004	0.31215	726.7	890.4	712.4	969.6	1357.7	1025.3	741.7	690.4	728	760.9
protein ERGIC-53 precursor [Mus musculus]	0.96405	0.312187	2101.3	2046.5	2076.6	1991.3	1760	1987.1	2036.7	2138.4	2039.8	2145.7
phosducin-like protein 3 [Mus musculus]	0.939962	0.312335	727.7	701.4	788	669.8	740.6	623.7	822	790	787.9	835.6
cleavage and polyadenylation specificity factor subunit 1 isoform 1 [Mus musculus]	0.873924	0.312589	867.8	838.8	872.4	521.2	596.5	615.8	1010.9	902.6	864.3	836.4
acyl-CoA desaturase 1 [Mus musculus]	1.23493	0.312688	72.5	58.8	160.8	108.1	101.8	81.9	82	81	75.1	86.5
divergent protein kinase domain 1B precursor [Mus musculus]	0.822943	0.31295	18.7	16.3	14.5	6.8	9.7	10.3	18.4	16.1	18.1	17.3
small nuclear ribonucleoprotein E [Mus musculus]	1.26166	0.313243	136.1	154.4	73.9	75.1	61	96.1	76.9	75.9	74.3	73.5
small integral membrane protein 12 [Mus musculus]	1.18435	0.313485	57.9	57.1	53.8	66	105.7	63.9	50.5	59	56	58.1
protein FAM234A isoform X1 [Mus musculus]	1.08626	0.313524	562.8	579.8	598.2	684.8	792	661.6	530.4	589	582.8	598.3
vimentin [Mus musculus]	0.808097	0.313538	646.7	641.5	411.6	335.7	219.9	629	636.4	431.1	665.7	428.8
bifunctional heparan sulfate N-deacetylase/N-sulfotransferase 1 isoform X1 [Mus musculus]	1.09487	0.31359	121.5	99.6	131.6	130.3	161	129.5	115.4	116	116.9	110.4
B box and SPRY domain-containing protein isoform 1 [Mus musculus]	0.922171	0.313641	516	537.8	597.4	450.7	434.9	445.4	572.1	563.3	591.7	578.4
unconventional myosin-Vb isoform X3 [Mus musculus]	0.842253	0.313754	547.3	515.1	530.2	307.8	287.1	349.2	638.3	522.9	597.4	489.4
DCN1-like protein 1 isoform 1 [Mus musculus]	1.07581	0.3141	330.7	356.1	344.6	272.5	271.2	261.7	302	319	279.3	302.1
UBX domain-containing protein 7 [Mus musculus]	1.13104	0.314121	49.8	53.3	40.7	73.1	59.3	51.2	47.3	40.3	49.6	55.8
polycomb group RING finger protein 2 isoform X1 [Mus musculus]	0.810332	0.31428	27.9	30.5	19.8	19.5	7.4	19.8	27.5	22.1	28.9	31.4
GRIP and coiled-coil domain-containing protein 1 [Mus musculus]	1.09998	0.314414	131.2	136.7	122.4	172.6	145.6	162	119.3	124.7	120.2	117.9
F-box/LRR-repeat protein 20 isoform X1 [Mus musculus]	0.861238	0.314488	94	86.4	93.3	49.7	73.2	59.7	103.2	107.5	91	99.1
sorting nexin-19 isoform X1 [Mus musculus]	1.17183	0.314583	17.7	14.1	15.9	15.7	27.3	17	14.3	16.3	16.7	13.1
protein NCBP2AS2 [Mus musculus]	1.10229	0.31469	39.4	43.2	43.4	28.3	48.3	36.8	36.7	34.2	35.9	40.2
ruvB-like 2 isoform X1 [Mus musculus]	0.962403	0.31473	1212.4	1154	1215.7	1110.9	1017.9	1128.6	1247.2	1183.9	1205.4	1168.9
transcription elongation factor A protein 1 isoform 3 [Mus musculus]	1.364	0.314932	8.5	8.7	9.5	22.6	18.9	15.5	10	5.1	9.4	10
ferroptosis suppressor protein 1 isoform 1 [Mus musculus]	1.21439	0.315009	59.8	68	48.8	27.8	47.1	23.6	44.1	44.5	42.8	52.1
bifunctional 3'-phosphoadenosine 5'-phosphosulfate synthase 1 isoform a [Mus musculus]	1.06738	0.31513	628.4	627	604.6	575.9	499.4	455.5	559.8	595.4	551.8	587.5
deaminated glutathione amidase isoform 1 [Mus musculus]	1.08722	0.315161	889	882.4	881.6	746.4	953.5	596	820.9	911.2	788.9	886.7
UDP-N-acetylhexosamine pyrophosphorylase isoform X1 [Mus musculus]	1.04733	0.315625	728.3	703.4	756.2	660.8	632	599.2	712.1	690.2	661.6	660.3
choline transporter-like protein 3 [Mus musculus]	1.14186	0.315989	136.9	128.8	115	193.1	165.9	166	110.4	124.5	132.8	114.1
D-dopachrome decarboxylase [Mus musculus]	1.2686	0.316167	384	394.5	389.5	546.6	919.9	479.4	396.2	414.4	375.7	411
vacuolar protein sorting-associated protein 4A [Mus musculus]	1.02945	0.316432	222.7	221.5	240.3	232	226.5	221.9	241.6	214.5	217.2	215.1
stathmin [Mus musculus]	1.19789	0.316763	1867.1	1960.3	1711	2550.9	3526.9	2474.5	1845.9	1737.2	1864	1775.6
proteasome subunit beta type-6 [Mus musculus]	1.22725	0.316765	2288.4	2260.1	2133.7	2947.9	4763.2	2657.5	2183.2	2363.5	2219.9	2304
glycogen phosphorylase, brain form [Mus musculus]	0.877322	0.316993	2382.4	2347.6	2330.1	1455.6	1604.3	1642.2	2543.5	2567.9	2403.6	2377.9
colorectal mutant cancer protein isoform 1 [Mus musculus]	0.91002	0.31701	56.2	47.2	59.3	48.7	55.6	42.4	64.7	66.9	62	57.4
hypoxia up-regulated protein 1 isoform X2 [Mus musculus]	1.18478	0.317281	101.4	87.5	147.8	133.7	197.7	118.6	105.4	108.8	120.2	110.9
partner of Y14 and mago isoform X1 [Mus musculus]	1.22923	0.317552	450.6	470.2	412.7	543.2	923	572.4	429.1	402	426.3	447.8
acyl-Coenzyme A dehydrogenase family, member 10-like [Mus musculus]	0.870387	0.317607	89.9	92	156.5	157.7	180.8	145.6	155.9	164.1	159.6	152.5
E3 ubiquitin-protein ligase KCMF1 isoform 1 [Mus musculus]	0.876975	0.318043	151.7	137.5	122.9	167.7	119.5	220	159.4	131.3	153.1	133.6
polymeric immunoglobulin receptor precursor [Mus musculus]	0.916303	0.318061	2571.9	2092.1	2187.6	2700.2	2972.5	2842.8	2439.9	3220.3	2510.2	2655.1
importin subunit alpha-5 isoform X1 [Mus musculus]	0.934636	0.318245	169.1	165.8	210.6	178.7	175.2	158.9	203.1	192.1	205.1	203.1
Y-box-binding protein 1 isoform X1 [Mus musculus]	1.21773	0.31832	2437.6	2601.5	2250.2	3394.8	5014.4	3134.1	2404.5	2324.7	2534.3	2494
phospholipid hydroperoxide glutathione peroxidase isoform B [Mus musculus]	1.11533	0.318322	945.1	868.6	961	644.7	944.1	559.1	873	889.1	751.5	839.6
secretory carrier-associated membrane protein 2 isoform 1 [Mus musculus]	1.14267	0.318355	327.5	332.8	277.4	445.6	478.8	406.8	299.6	304.1	327.7	291.4
pleckstrin homology-like domain family B member 2 isoform X1 [Mus musculus]	0.852922	0.318685	30.8	31.2	32.8	23.9	14.1	35.9	34.3	21.4	32.8	31.3
ribosomal protein S6 kinase alpha-3 isoform 1 [Mus musculus]	0.925025	0.318883	393.4	416.9	410.6	340.9	290.1	354.4	419.4	385.6	440.8	401.8
ran guanine nucleotide release factor isoform 1 [Mus musculus]	0.90121	0.318898	13.6	19	16.2	19.8	20.8	23	17.7	23	18	17.5
40S ribosomal protein S3 [Mus musculus]	0.86277	0.319085	11399.3	10920.5	12168.7	6737.6	7840	7388.4	12892.9	12589.2	12196.8	11803.1
splicing factor U2AF 35 kDa subunit isoform 1 [Mus musculus]	0.899067	0.319309	1059.8	1072.8	1025.6	729.6	650.6	893.9	1078.1	1020.1	987.8	1068
cytosolic endo-beta-N-acetylglucosaminidase isoform X4 [Mus musculus]	0.907234	0.319467	58.7	48.6	63.5	58.2	41.9	54.6	73.2	58.2	58	54.6
bifunctional UDP-N-acetylglucosamine 2-epimerase/N-acetylmannosamine kinase isoform 2 [Mus musculus]	1.08172	0.319562	332.8	347.7	293.8	294.1	231.3	274	285.9	264.2	299.7	262.6
golgin subfamily A member 5 isoform X1 [Mus musculus]	1.09778	0.319598	1081.5	1066	1036.7	1307.7	1449.5	1299.7	954.8	1027.3	1064	1066.4
dihydropyrimidinase-related protein 2 isoform 1 [Mus musculus]	1.05714	0.319656	3485.1	3446.4	3238	3257	2664	2816.7	3079.7	3173.5	2946.1	3204.8
erlin-2 isoform X1 [Mus musculus]	0.917706	0.31969	3120.2	3133.5	3281.7	2606.3	2000.7	2947.6	3145.1	3132.4	3100.9	3084.6
dynein assembly factor 5, axonemal isoform 1 [Mus musculus]	0.8836	0.319898	45.4	48.8	46.7	30.4	32.9	37.7	51	49.1	38.9	54.4
proline-rich acidic protein 1 precursor [Mus musculus]	1.22701	0.320484	2157.8	2216.7	2203.8	3313.3	4545.8	3090.3	2113	2067.3	2212.2	2283.5
neurobeachin-like protein 2 [Mus musculus]	0.889282	0.320819	969.7	962.4	944	648.7	573.9	748.8	971.3	973.5	943.6	971.8
translocon-associated protein subunit alpha isoform 1 precursor [Mus musculus]	1.12201	0.320844	2168.6	2158.7	1960.3	2360.3	3285	2404	2046.3	1977.5	2044.1	2163.4
NADH dehydrogenase [ubiquinone] flavoprotein 3, mitochondrial isoform 2 [Mus musculus]	1.20912	0.321028	658.8	666.7	618.5	897.8	1304.5	855.3	631.1	621	664.4	657.4
vacuolar protein sorting-associated protein 13C [Mus musculus]	0.867065	0.321176	103.1	99.7	101.8	58.3	57.8	75.1	110.5	98.2	98.4	103
60S ribosomal protein L23 [Mus musculus]	0.916519	0.321461	2113.3	2152.3	2016.8	1512.8	1434.7	1887.4	2134.6	2008.8	1998	2041.8
mitochondrial pyruvate carrier 2 [Mus musculus]	0.815716	0.321523	323.9	233.4	525.2	228.4	358.3	234.4	474.7	497.9	404.9	434.4
39S ribosomal protein L12, mitochondrial precursor [Mus musculus]	1.20276	0.321622	1965.3	2193.1	1930.4	2667.6	4074.2	2479.2	1998.7	1984.5	2064.2	2141
mitochondrial ornithine transporter 1 [Mus musculus]	1.1758	0.321652	1126.8	1001.2	1216.9	597.3	842	526.6	842.3	998.3	797.1	904.6
protein disulfide-isomerase A6 precursor [Mus musculus]	0.919239	0.322011	6946	6696.6	8902.8	10319.4	8344.3	9472.3	8444.4	9154.8	8845.8	8912.3
glomulin isoform X1 [Mus musculus]	1.16053	0.32208	26.3	27	29.5	44.6	30.2	20.6	29.8	23.4	34.4	27.6
elongator complex protein 2 isoform 1 [Mus musculus]	0.811896	0.322117	139.1	163.3	190.4	73.3	123.2	79.8	202.8	193.3	175.9	197.2
NAD-dependent malic enzyme, mitochondrial isoform X1 [Mus musculus]	0.935522	0.322238	1499.4	1514.5	1515.4	1305.1	1291.1	1255.3	1537.7	1661.6	1477.3	1684.7
protein AHNAK2 isoform 1 [Mus musculus]	1.1752	0.32238	1637	1911.3	1740.1	2592.3	3169.2	2246.4	1766.5	1567.1	1916.1	1906.5
protein Shroom3 isoform 1 [Mus musculus]	0.897	0.322654	204.8	193.7	206	232.2	287.6	320.3	235.8	221.3	241.8	234.2
THO complex subunit 3 [Mus musculus]	0.870393	0.322747	39.3	54.9	50.6	34.7	30.7	38.4	60.3	43.5	51.7	47.6
retinol dehydrogenase 10 [Mus musculus]	0.937077	0.323389	720	696.3	639.6	731.6	532	748.8	664.6	673.4	770.2	685.4
anaphase-promoting complex subunit 1 [Mus musculus]	0.898709	0.323508	151.2	188.3	176.5	125	131.8	128.5	190.3	184.1	179.6	177.4
DNA polymerase alpha subunit B isoform X1 [Mus musculus]	0.905992	0.323606	35.4	42.2	32.9	26.6	27.7	38.5	36.7	30.6	36	40.1
vacuolar protein sorting-associated protein 26B [Mus musculus]	1.06497	0.323789	271.8	319.2	261.7	236.6	246.6	231.6	259.1	249.2	248.1	266.4
tensin-4 precursor [Mus musculus]	0.841545	0.324188	26.7	28.6	31.5	28.9	10.7	31.3	38.1	25.9	31.7	23.2
vesicle-associated membrane protein-associated protein B [Mus musculus]	1.17049	0.324552	4362.8	4812.1	4105.1	6150	7678.6	5985	4014.7	4162.2	4463.6	4534.6
E3 ubiquitin-protein ligase RING2 isoform X1 [Mus musculus]	0.876009	0.324591	18.7	25.1	31.3	25.3	19	19.5	29.8	29.1	25.6	32.3
protein HEXIM1 [Mus musculus]	1.23906	0.324721	320.9	357.4	369.4	593.7	757.8	483.3	334.2	358	376	384.8
peptidyl-prolyl cis-trans isomerase FKBP2 precursor [Mus musculus]	1.12297	0.325256	763	782.2	729.3	1098.7	1113.5	945.7	739.4	749.6	760.5	800.2
N-terminal kinase-like protein isoform 1 [Mus musculus]	0.857487	0.325304	113.9	115.4	122.3	63.5	83.7	72.3	122.1	132	129.6	125.7
protein Mpv17 isoform 3 [Mus musculus]	1.0737	0.325686	103.6	108.3	99	91	93.4	76.3	88.4	110.4	88.6	97.6
transaldolase [Mus musculus]	1.03501	0.326037	16197.5	15115.6	15486.3	17073.7	14715.2	15050.2	14556.2	16064.3	14638.3	15620.8
sex-limited protein precursor [Mus musculus]	0.919796	0.326054	39.7	36.1	45.1	38	39.5	48.9	40.7	48.3	44.9	32.9
[truncated: 3,695 more rows]

## Sheet: Figure 7
Figure 7b Nucleosides levels of the purine biosynthesis pathway in jejunal enteroids from Ankrd9+/+ and Ankrd9-/- mice
	Ankrd9 +/+					Ankrd9 -/-
	sample-1	sample-2	sample-3	sample-4	sample-5	sample-1	sample-2	sample-3	sample-4	sample-5
Adenosine	0.736604	0.54716	1.05787	1.11742	1.54094	0.280056	0.458287	0.673884	0.170253	0.578224
Adenine	0.695154	0.686631	0.193815	2.13001	1.29439	0.184255	0.525763	0.493048	0.103009	2.09908
Guanosine	1.57302	0.822153	0.231568	1.08414	1.28911	0.138119	1.96031	2.37289	0.113526	2.70587
Guanine	0.878931	0.959312	0.506072	0.652556	2.00313	1.88486	2.11983	1.90446	1.69959	1.49785
Inosine	1.59263	0.937349	0.226858	1.29437	0.948787	0.0952306	0.494949	0.999403	0.0894279	1.13861
Hypoxanthine	1.2575	0.92398	1.1598	0.650322	1.0084	1.25657	0.944325	0.901967	0.930355	0.915985
Xanthine	1.07913	0.936074	1.86964	0.440279	0.674882	1.04789	0.649864	1.32754	0.9982	0.783148
Uric Acid	0.838194	0.737768	2.17553	0.522136	0.726369	0.671243	0.958226	0.697541	0.753926	0.972695
Xanthosine	0.87563	1.10791	0.956776	0.873129	1.18656	0.679157	0.854245	0.75413	0.805458	0.974973
Figure 7c ATP level in jejunal enteroids from Ankrd9+/+ and Ankrd9-/- mice
	Ankrd9 +/+						Ankrd9 -/-
	sample-1	sample-2	sample-3	sample-4	sample-5	sample-6	sample-1	sample-2	sample-3	sample-4	sample-5	sample-6
Control	0.949751	1.03839	1.06163	1.04564	1.00501	0.899572	0.764513	0.72825	0.769352	0.685479
Ribavirin	1.42986	1.38288	1.39219	1.40375	1.40414	1.1905	0.864452	0.922006	0.961505	0.856439	0.875306	0.76608
Figure7d IMP levels in jejunal enteroids derived from Ankrd9+/+ and Ankrd9-/- mice
	sample-1	sample-2	sample-3	sample-4	sample-5	sample-6	sample-7	sample-8
Ankrd9+/+	1.53473	1.14664	0.894542	1.1279	0.680173	0.616012
Ankrd9-/-	0.270008	0.585557	0.882251	0.36211	0.402158	0.283378	0.48443	0.41301
Figure7f Quantitation of large PRPS1 puncta (>0.03 um2) in figure 7e
	sample-1	sample-2	sample-3	sample-4	sample-5	sample-6	sample-7	sample-8	sample-9	sample-10	sample-11	sample-12	sample-13	sample-14
Ankrd9+/+	33.5833	16.9	32.5385	16.1111	36.5	47.5714	25.2	50.5	55.8	22.0909	50.7143	33.3
Ankrd9-/-	5.33333	9	10.6364	4.85714	11.25	30.5455	33.4545	34.2143	3.55556	28.1667	11.25	28	33.625	25

## Sheet: Figure 9
Figure 9b The quantification of IMPDH2 filaments per cellin Figure 9a
	Ankrd9+/+					Ankrd9-/-
	section-1	section-2	section-3	section-4	section-5	section-1	section-2	section-3	section-4	section-5	section-6	section-7
0 min	0.317947	0.937108	2.07726	0.667689		0.824308	0.613967	0.317947	0.445126	0	0	0.234277
15 min	4.45126	1.88323	3.01537	2.63778		0.40466	1.27179	0.261839	0.278204
30 min	1.83287	2.22563	1.11282	1.7805		0.580599	0.222563	0.342405
60 min	0.494585	1.94743	0.387066	0.593502	0.785517	0	0.534151	0.890252	0.193533	0.185469

## Sheet: Suppl-Figure-2
Supplementary Figure 2b 14 weeks old Ankrd9+/+ and Ankrd9-/- mice have the same body weight
	animal-1	animal-2	animal-3	animal-4	animal-5	animal-6	animal-7	animal-8	animal-9	animal-10
Ankrd9 +/+	28.5	24.2	26.5	28.9	26.1	23.3	26.7
Ankrd9 -/-	30.8	26.4	28.1	29.3	25.1	22.1	27.5	29	28.9	29
Supplementary Figure 2c Random Blood glucose levels in 14 weeks old Ankrd9+/+ and Ankrd9-/- mice
	animal-1	animal-2	animal-3	animal-4	animal-5	animal-6	animal-7	animal-8	animal-9	animal-10	animal-11	animal-12	animal-13	animal-14
Ankrd9 +/+	162	125	114	128	110	93	143	198	153	119	112	143	142	131
Ankrd9 -/-	141	134	96	109	110	108	192	118	145	145	124	142	155	141
Supplementary Figure 2d 16h fasting Blood glucose levels in 14 weeks old Ankrd9+/+ and Ankrd9-/- mice
	animal-1	animal-2	animal-3	animal-4	animal-5	animal-6	animal-7	animal-8	animal-9	animal-10	animal-11	animal-12	animal-13	animal-14
Ankrd9 +/+	94	92	94	113	84	94	87	73	76	74	92	71
Ankrd9 -/-	99	80	79	57	87	68	78	93	103	63	54	66	50	50
Supplementary Figure 2e Blood glucose levels during insulin tolerance test in 14 weeks old Ankrd9+/+ and Ankrd9-/- mice
	Ankrd9 +/+							Ankrd9 -/-
Time (min)	animal-1	animal-2	animal-3	animal-4	animal-5	animal-6	animal-7	animal-1	animal-2	animal-3	animal-4	animal-5	animal-6	animal-7	animal-8	animal-9	animal-10
0	110	160	119	151	158	117	143	132	80	116	98	165	147	147	115	104	132
15	116	107	121	142	107	127	110	91	102	96	109	122	86	141	130	129	139
30	113	96	118	117	100	111	138	104	114	83	99	105	84	133	120	155	124
60	89	99	119	120	99	107	127	77	82	81	119	104	75	130	100	133	142
90	101	100	106	127	113	101	135	72	78	92	129	108	84	142	98	149	147
120	92	98	122	126	103	102	138	86	81	74	117	110	119	138	126	134	160

## Sheet: Suppl-Figure-3
Supplementary Figure 3c Quantitation of jejunal villi length in Ankrd9+/+ and Ankrd9-/- male mice
	Ankrd9 +/+	Ankrd9 -/-
villi-1	475.736	296.587
villi-2	348.668	317.345
villi-3	279.757	311.08
villi-4	352.875	323.142
villi-5	520.056	338.476
villi-6	449.649	377.653
villi-7	408.696	437.494
villi-8	461.992	385.788
villi-9	379.149	400.748
villi-10	532.585	464.236
villi-11	439.177	421.412
villi-12	439.084	443.478
villi-13	476.391	428.144
villi-14	420.383	458.625
villi-15	476.11	507.994
villi-16	383.076	449.182
villi-17	532.305	377.092
villi-18	451.987	453.389
villi-19	417.765	422.347
villi-20	478.354	492.099
villi-21	420.757	422.814
villi-22	343.525	476.484
villi-23	300.982	454.792
villi-24	354.371	438.71
villi-25	360.823	405.984
villi-26	269.472	312.108
villi-27	291.071	414.212
villi-28	402.057	349.977
villi-29	309.116	246.938
villi-30	396.914	266.106
villi-31	464.236	501.075
villi-32	316.877	450.865
villi-33	331.837	283.591
villi-34	479.476	357.176
villi-35	470.968	537.26
villi-36	401.122	365.965
villi-37	410.753	326.601
villi-38	346.33	543.992
villi-39	395.044	528.845
villi-40	434.596	552.969
villi-41	413.464	420.944
villi-42	430.575	413.371
villi-43	362.786	435.063
villi-44	409.444	423.843
villi-45	428.238	441.515
villi-46	537.634	357.083
villi-47	423.656	391.398
villi-48	309.864	312.95
villi-49	352.314	283.497
villi-50	275.362	438.242
villi-51	374.568	448.527
villi-52	382.983	417.859
villi-53	385.881	406.358
villi-54	433.941	437.12
villi-55	493.315	370.921
villi-56	513.043
villi-57	394.951
villi-58	471.342
villi-59	398.971
villi-60	397.663
villi-61	342.777
villi-62	338.756
villi-63	417.298
villi-64	442.076
villi-65	366.526
villi-66	490.042
villi-67	553.717
villi-68	507.994

## Sheet: Suppl-Figure-4
Supplementary Figure 4b Jejunal DG (C18:1) level during oil treatment in Ankrd9+/+ and Ankrd9-/- jejunum
Time (min)	Ankrd9 +/+					Ankrd9 -/-
	animal -1	animal -2	animal -3	animal -4	animal -5	animal -1	animal -2	animal -3	animal -4	animal -5
0	4.09397e+10	4.66428e+10	7.62149e+10			8.18625e+10	1.04165e+11	8.80215e+10
15	1.77931e+11	1.79773e+11	2.35487e+11	7.44771e+10		1.55499e+11	2.03793e+11	1.48968e+11
30	3.44378e+11	3.84844e+11	3.20095e+11	2.87862e+11	3.72613e+11	3.63356e+11	3.79664e+11	2.81388e+11	3.34151e+11
60	5.01896e+11	3.76245e+11	4.61586e+11	4.08879e+11	3.51872e+11	3.89719e+11	1.22141e+11	4.58966e+11
Supplementary Figure 4c TG (C18:1) level during oil treatment in Ankrd9+/+ and Ankrd9-/- jejunum
Time (min)	Ankrd9 +/+					Ankrd9 -/-
	animal -1	animal -2	animal -3	animal -4	animal -5	animal -1	animal -2	animal -3	animal -4	animal -5
0	1.76824e+10	6.38197e+10	1.01852e+11			8.30973e+10	1.50938e+11	1.53695e+11
15	2.60092e+10	4.07781e+11	2.36824e+11	3.82526e+09		3.60739e+10	9.8802e+10	2.01977e+10
30	3.00931e+11	3.85183e+11	3.17407e+11	5.51593e+10	2.99502e+11	2.25677e+11	2.49564e+11	3.74847e+11	4.73878e+11
60	4.184e+11	5.10505e+11	3.1547e+11	3.41156e+11	4.11612e+11	2.80464e+11	1.62194e+11	3.73153e+11
Supplementary Figure 4d The ApoB mRNA expression in Ankrd9+/+ and Ankrd9-/- jejunal enteroids
	Sample-1	Sample-2	Sample-3	Sample-4	Sample-5	Sample-6	Sample-7
Ankrd9 +/+	0.892117	1.12717	0.829322	1.14514	1.13206	1.13281	0.816541
Ankrd9 -/-	0.815397	0.969294	0.820997	1.62788	0.97674	1.62422	1.96736
Supplementary Figure 4e The ApoB protein expression in Ankrd9+/+ and Ankrd9-/- jejunal enteroids
	Sample-1	Sample-2	Sample-3
Ankrd9 +/+	1.38282	0.758528	0.858653
Ankrd9 -/-	0.952092	0.751954	0.47198
Supplementary Figure 4f The ApoB protein expression in Ankrd9+/+ and Ankrd9-/- jejunum
	Animal -1	Animal -2	Animal -3	Animal -4
Ankrd9 +/+	0.903603	0.913274	1.04797	1.13515
Ankrd9 -/-	1.26844	1.26914	1.05813	1.07327

[truncated: 10 more sheets: Suppl-Figure-5, Suppl-Figure-8, Suppl-Figure-10, Suppl-Figure-11, Suppl-Figure-12, Suppl-Figure-14, Proteomes, Nucleotide associated data, metabolites , lipiedomes OTT]
